# Supplementary material for: Survival of the Littlest: Navigating Sepsis Diagnosis beyond Inflammation in Preterm Neonates
Source: J Proteome Res. 2025 Apr 30;24(6):2846–60. doi: 10.1021/acs.jproteome.4c01072 (PMC12150309; doi:10.1021/acs.jproteome.4c01072)
Supplement: Supplementary file 2 [file pr4c01072_si_002.xlsx]

## Sheet: Cover Page
Title:	Survival of the littlest: Navigating sepsis diagnosis beyond inflammation in preterm neonates
Authors:	Manchu Umarani Thangavelu1, Alida Kindt1, Shawen Hassan2, Jelte J.B. Geerlings1, Charlotte Nijgh-van Kooij1, Irwin K.M. Reiss2, Bert Wouters1, H. Rob Taal2, and Thomas Hankemeier1
Affiliations:	1Metabolomics and Analytics Center, Leiden University, Leiden, The Netherlands; 2Department of Neonatal and Pediatric Intensive Care, Division of Neonatology, Erasmus MC, Rotterdam, The Netherlands

## Sheet: Index
Table S1: List of included metabolic features and their abbreviations
Table S2: Missing data patterns of metabolites exhibiting greater than 20% missingness
Table S3: Linear mixed-effect model results of the "Inflamed" model comparing control with inflamed groups
Table S4: Linear mixed-effect model results of the "Sepsis" model comparing non-sepsis groups with sepsis
Table S5: Linear mixed-effect model results of the "C_SINS" model comparing control with systemic inflammation-no sepsis
Table S6: Linear mixed-effect model results of the "C_S" model comparing control with sepsis
Table S7: Linear mixed-effect model results of the "SINS_S" model comparing systemic inflammation-no sepsis with sepsis
Table S8: Raw fold change values and corresponding linear mixed-effect model p-values of highlighted metabolites
Table S9: Linear mixed-effect model results of the blood culture-stratified "Sepsis" models
Table S10: Linear mixed-effect model results of the gender-stratified "Sepsis" models
Table S11: Linear mixed-effect model results of the pathogen-stratified "Sepsis" models
Table S12: Logistic regression results of the "C_SINS" model comparing control with systemic inflammation-no sepsis in the single time point dataset
Table S13: Logistic regression results of the "C_S" model comparing control with sepsis in the single time point dataset
Table S14: Logistic regression results of the "SINS_S" model comparing systemic inflammation-no sepsis with sepsis in the single time point dataset
Table S15: Performance metrics of multivariable metabolomic models across 100 bootstrap iterations
Table S16: Model parameters of diagnostic models to differentiate between systemic inflammation-no sepsis and sepsis at the moment of suspicion

## Sheet: Table S1
Table S1: List of included metabolic features and their abbreviations
Metabolite Name	Common Name
Sum AG	1-Arachidonoyl Glycerol;2-Arachidonoyl Glycerol
Sum LG	1-Linoleoyl Glycerol (18:2);2-Linoleoyl Glycerol (18:2)
Sum OG	1-Oleoyl Glycerol (18:1);2-Oleoyl Glycerol (18:1)
10-HDoHE	(+/-)-10-HDoHE
11,12-DiHETrE	(+/-)11,12-DiHETrE
11,12-EpETrE	(+/-)11,12-EpETrE
11-HDoHE	(+/-)-11-HDoHE
11-HETE	11-HETE
11beta-PGF2alpha	11beta-PGF2alpha
12,13-DiHOME	12,13-DiHOME
12-HEPE	(+/-)-12-HEPE
12-HETE	12-HETE
12-HHTrE	12S-HHTrE;12-HHT
12-KETE	12-oxo-ETE
13,14-dihydro-15-keto-PGF2alpha	13,14-dihydro-15-keto-PGF2alpha
13-HDoHE	(+/-)-13-HDoHE
13-HODE	13-HODE
14,15-DiHETE	14,15-DiHETE
14,15-DiHETrE	(+/-)14,15-DiHETrE
14-HDoHE	(+/-)-14-HDoHE
15-HEPE	(+/-)-15-HEPE
15-HETE	15-HETE
15-HETrE	15S-HETrE
16-HDoHE	(+/-)-16-HDoHE
17,18-DiHETE	17,18-DiHETE
17-HDoHE	(+/-)-17-HDoHE
19,20-EpDPE	19(20)-EpDPE
20-HDoHE	(+/-)-20-HDoHE
20-HETE	20-HETE
5,6-DiHETrE	(+/-)5,6-DiHETrE
5-HEPE	(+/-)-5-HEPE
5-HETE	5-HETE
5-HETrE	5(S)-HETrE
5-iPF2alpha-VI	(+/-) 5-iPF2alpha-VI
5-KETE	5-Oxo-ETE
7-HDoHE	(+/-)-7-HDoHE
8,12-iso-iPF2alpha-VI	8,12-iso-iPF2alpha-VI
8,9-DiHETrE	(+/-)8,9-DiHETrE
8-HDoHE	(+/-)-8-HDoHE
8-HETrE	8(S)-HETrE
9-HEPE	(+/-)-9-HEPE
9-HODE	9-HODE
9-HOTrE	9S-HOTrE; 9-HOTrE
9-HpODE	9S-HpODE
9-KODE	9-OxoODE
AEA	Anandamide;Anandamide (20:4, n-6)
CA	Cholic acid
Cortisol	Cortisol
delta-17,6-keto-PGF1alpha	D17, 6-keto PGF1a
DHEA	Docosahexaenoyl Ethanolamide;Anandamide (22:6, n-3)
FA (16:0)	Palmitic acid
FA (18:0)	Stearic aicd
GCA	Glycocholic acid
GCDCA	Glycochenodeoxycholic acid
HCA	Hyocholic acid
LCA	Lithocholic acid
PGA2	Prostaglandin A2
PGE1	Prostaglandin E1
PGE2	Prostaglandin E2
PGF1alpha	Prostaglandin F1alpha
PGF2alpha	Prostaglandin F2alpha
TCA	Taurocholic acid
THDCA	Taurohyodeoxycholic Acid
TXB2	Thromboxane B2
TLCA-3S	Taurolithocholic acid 3-sulfate
TUDCA	Tauroursodeoxycholic acid
12,13-EpOME	12(13)-EpOME
18-HEPE	(+/-)-18-HEPE
19,20-DiHDPA	19,20-DiHDPE
2,3-dinor-8-iso-PGF2alpha	2,3-Dinor-8-iso-PGF2alpha
8-iso-PGF3alpha	8-iso-PGF3alpha
DEA	Docosatetraenoyl Ethanolamide;Adrenoyl ethanolamide
Sphinganine18.0	Sphinganine 18:0
Sphingosine18.1	Sphingosine 18:1
TXB1	Thromboxane B1
TXB3	Thromboxane B3
cLPA (14:0)	Cyclic-Lysophosphatidic acid (14:0)
cLPA (16:1)	Cyclic-Lysophosphatidic acid (16:1)
cLPA (18:0)	Cyclic-Lysophosphatidic acid (18:0)
cLPA (18:1)	Cyclic-Lysophosphatidic acid (18:1)
cLPA (18:2)	Cyclic-Lysophosphatidic acid (18:2)
cLPA (20:4)	Cyclic-Lysophosphatidic acid (20:4)
Oleic acid	Oleic acid
LA	Linoleic acid
ALA	Alpha-Linolenic acid (alpha-LA)
GLA	Gamma-Linolenic acid (gamma-LA)
ETE	Eicosatrienoic acid
DGLA	Dihomo-gamma-linolenic acid (DGLA)
Mead acid	5,8,11-Eicosatrienoic acid (Mead acid)
AA	Arachidonic acid (AA)
EPA	Eicosapentaenoic acid (EPA)
Adrenic acid	Adrenic acid
DPA-w3	Docosapentaenoic acid (omega3-DPA);Clupanodonic acid
DPA-w6	Docosapentaenoic acid (omega6-DPA);Osbond acid
DHA	Docosahexaenoic acid (DHA)
LPA (14:0)	Lysophosphatidic acid (14:0)
LPA (16:0)	Lysophosphatidic acid (16:0);PA(16:0/0:0);PA(0:0/16:0)
LPA (16:1)	Lysophosphatidic acid (16:1);PA(16:1(9Z)/0:0)
LPA (18:0)	Lysophosphatidic acid (18:0);PA(18:0/0:0);PA(0:0/18:0)
LPA (18:1)	Lysophosphatidic acid (18:1);PA(18:1(9Z)/0:0);PA(0:0/18:1(9Z))
LPA (18:2)	Lysophosphatidic acid (18:2);PA(18:2(9Z,12Z)/0:0);PA(0:0/18:2(9Z,12Z))
LPA (20:3)	Lysophosphatidic acid (20:3)
LPA (20:4)	Lysophosphatidic acid (20:4)
LPA (20:5)	Lysophosphatidic acid (20:5)
LPA (22:4)	Lysophosphatidic acid (22:4)
LPA (22:5)	Lysophosphatidic acid (22:5)
LPA (22:6)	Lysophosphatidic acid (22:6)
LPE (14:0)	Lysophosphatidylethanolamine (14:0);PE(14:0/0:0);PE(0:0/14:0)
LPE (16:0)	Lysophosphatidylethanolamine (16:0);PE(16:0/0:0);PE(0:0/16:0)
LPE (16:1)	Lysophosphatidylethanolamine (16:1);PE(16:1(9Z)/0:0);PE(0:0/16:1(9Z))
LPE (18:0)	Lysophosphatidylethanolamine (18:0);PE(18:0/0:0);PE(0:0/18:0)
LPE (18:1)	Lysophosphatidylethanolamine (18:1);PE(18:1(9Z)/0:0);PE(0:0/18:1(9Z))
LPE (18:2)	Lysophosphatidylethanolamine (18:2);PE(18:2(9Z,12Z)/0:0);PE(0:0/18:2(9Z,12Z))
LPE (18:3)	Lysophosphatidylethanolamine (18:3);PE(18:3(6Z,9Z,12Z)/0:0);PE(0:0/18:3(6Z,9Z,12Z))
LPE (20:3)	Lysophosphatidylethanolamine (20:3);PE(20:3(8Z,11Z,14Z)/0:0);PE(0:0/20:3(8Z,11Z,14Z));PE(20:3(11Z,14Z,17Z)/0:0);PE(0:0/20:3(11Z,14Z,17Z));PE(20:3(5Z,8Z,11Z)/0:0);PE(0:0/20:3(5Z,8Z,11Z))
LPE (20:4)	Lysophosphatidylethanolamine (20:4);PE(20:4(5Z,8Z,11Z,14Z)/0:0);PE(0:0/20:4(5Z,8Z,11Z,14Z));PE(20:4(8Z,11Z,14Z,17Z)/0:0);PE(0:0/20:4(8Z,11Z,14Z,17Z))
LPE (20:5)	Lysophosphatidylethanolamine (20:5);PE(20:5(5Z,8Z,11Z,14Z,17Z)/0:0);PE(0:0/20:5(5Z,8Z,11Z,14Z,17Z))
LPE (22:4)	Lysophosphatidylethanolamine (22:4);PE(22:4(7Z,10Z,13Z,16Z)/0:0);PE(0:0/22:4(7Z,10Z,13Z,16Z))
LPE (22:5)	Lysophosphatidylethanolamine (22:5);PE(22:5(4Z,7Z,10Z,13Z,16Z)/0:0);PE(0:0/22:5(4Z,7Z,10Z,13Z,16Z));PE(22:5(7Z,10Z,13Z,16Z,19Z)/0:0);PE(0:0/22:5(7Z,10Z,13Z,16Z,19Z))
LPE (22:6)	Lysophosphatidylethanolamine (22:6);PE(22:6(4Z,7Z,10Z,13Z,16Z,19Z)/0:0);PE(0:0/22:6(4Z,7Z,10Z,13Z,16Z,19Z))
LPG (14:0)	Lysophosphatidylglycerol (14:0)
LPG (16:0)	Lysophosphatidylglycerol (16:0)
LPG (16:1)	Lysophosphatidylglycerol (16:1)
LPG (18:0)	Lysophosphatidylglycerol (18:0)
LPG (18:1)	Lysophosphatidylglycerol (18:1)
LPG (18:2)	Lysophosphatidylglycerol (18:2)
LPG (18:3)	Lysophosphatidylglycerol (18:3)
LPG (20:3)	Lysophosphatidylglycerol (20:3)
LPG (20:4)	Lysophosphatidylglycerol (20:4)
LPG (22:4)	Lysophosphatidylglycerol (22:4)
LPG (22:6)	Lysophosphatidylglycerol (22:6)
LPI (14:0)	Lysophosphatidylinositol (14:0)
LPI (16:0)	Lysophosphatidylinositol (16:0)
LPI (16:1)	Lysophosphatidylinositol (16:1)
LPI (18:0)	Lysophosphatidylinositol (18:0)
LPI (18:1)	Lysophosphatidylinositol (18:1)
LPI (18:2)	Lysophosphatidylinositol (18:2)
LPI (20:4)	Lysophosphatidylinositol (20:4)
LPI (22:4)	Lysophosphatidylinositol (22:4)
LPI (22:6)	Lysophosphatidylinositol (22:6)
LPS (16:0)	Lysophosphatidylserine (16:0)
LPS (18:0)	Lysophosphatidylserine (18:0)
LPS (18:1)	Lysophosphatidylserine (18:1)
LPS (18:2)	Lysophosphatidylserine (18:2)
LPS (20:4)	Lysophosphatidylserine (20:4)
LPS (22:4)	Lysophosphatidylserine (22:4)
LPS (22:6)	Lysophosphatidylserine (22:6)
S1P (18:0)	Sphinganine-1-phosphate (18:0)
S1P (16:1)	Sphingosine-1-phosphate (16:1)
S1P (18:1)	Sphingosine-1-phosphate (18:1)
S1P (18:2)	Sphingosine-1-phosphate (18:2)
PAF 16(0)	PC(O-16:0/2:0)
PAF 18(2)	PC(O-18:2(9Z,12Z)/2:0)
Sum iPs	Sum of Isoprostanes
Sum PGs	Sum of Prostaglandins
Sum TXs	Sum of Thromboxanes
Sum BA	Sum of Bile Acids
Sum PBA	Sum of Primary Bile Acids
Sum SBA	Sum of Secondary Bile Acids
w3FA/w6FA	Sum of of omega-3 fatty acids/ sum of omega-6 fatty acids
1-Met-His	1-Methylhistidine
2-aminoadipic acid	2-aminoadipic acid
3-Methoxy-tyramine	3-Methoxytyramine
3-Methoxy-tyrosine	3-Methoxytyrosine
3-Met-His	3-Methylhistidine
4-OH-Pro	4-hydroxyproline
5-aminolevulic acid	5-aminolevulic acid
Ala	Alanine
AABA	Alpha-aminobutyric acid
Anserine	Anserine
Arg	Arginine
Asn	Asparagine
Asp	Aspartic acid
ADMA	Asymmetric dimethylarginine
beta-Ala	Beta-Alanaine
Carnosine	Carnosine
Citrulline	Citrulline
Cystathionine	Cystathionine
Cys	Cysteine
3-AIBA	3-aminoisobutyric acid
EA	Ethanolamine
GABA	Gamma-aminobutyric acid
g-Glu-Ala	Gamma-glutamylalanine
g-Glu-Gln	Gamma-glutamylglutamine
Glu	Glutamic acid
Gln	Glutamine
Gly	Glycine
Gly-Gly	Glycylgylcine
Gly-Pro	Glycylproline
His	Histidine
Homocitrulline	Homocitrulline
HomoCys	Homocysteine
Homoserine	Homoserine
OH-Lys	Hydroxylysine
Ile	Isoleucine
Kyn	Kynurenine
Leu	Leucine
Lys	Lysine
Met	Methionine
Met-SO2	Methionine sulfone
Met-SO	Methionine sulfoxide
Trimethyl-Lys	N6,N6,N6 - Trimethyllysine
O-Acetyl-Ser	O-Acetylserine
Ornithine	Ornithine
Phe	Phenylalanine
Pro	Proline
Putrescine	Putrescine
S-Methyl-Cys	S-Methylcysteine
Saccharopine	Saccharopine
Sarcosine	Sarcosine
Ser	Serine
5-HT	Serotonine
SDMA	Symmetric dimethylarginine
Tau	Taurine
Thr	Threonine
Trp	Tryptophan
Tyr	Tyrosine
Val	Valine
5-OH-Trp	5-hydroxytryptophan
Glutathione	Glutathione
O-PO3-EA	O-Phosphoethanolamine
BCAA	Mean of Branched Chain Amino Acids (Leucine, Isoleucine, Valine)
AAA	Mean of Aromatic Amino Acids (Phenylalanine, Tyrosine, Tryptophan)
OH-Lys/Lys
4-OH-Pro/Pro
Kyn/Trp
5-HT/Trp
Cystathionine/HomoCys
Cys/Cystathionine
Arg/Lys
Ornithine/Arg
Citrulline/Ornithine
Arg/ADMA
Gln/Glu
Phe/Tyr
Glu/GABA
delta-17,6-keto-PGF1alpha/EPA
PGA2/AA
PGE1/DGLA
PGE2/AA
PGF1alpha/DGLA
PGF2alpha/AA
TXB1/DGLA
TXB2/AA
TXB3/EPA
10-HDoHE/DHA
11,12-DiHETrE/11,12-EpETrE
11,12-EpETrE/AA
11-HDoHE/DHA
11-HETE/AA
11beta-PGF2alpha/AA
12,13-DiHOME/12(13)-EpOME
12(13)-EpOME/Linoleic acid
12-HEPE/EPA
12-HETE/AA
12-HHTrE/AA
12-KETE/12-HETE
13,14-dihydro-15-keto-PGF2alpha/AA
13-HDoHE/DHA
14-HDoHE/DHA
15-HEPE/EPA
15-HETE/AA
15-HETrE/DGLA
16-HDoHE/DHA
17-HDoHE/DHA
18-HEPE/EPA
19,20-DiHDPA/19,20-EpDPE
19,20-EpDPE/DHA
2,3-dinor-8-iso-PGF2alpha/AA
20-HDoHE/DHA
20-HETE/AA
5-HEPE/EPA
5-HETE/AA
5-HETrE/DGLA
5-iPF2alpha-VI/AA
5-KETE/5-HETE
7-HDoHE/DHA
8,12-iso-iPF2alpha-VI/AA
8-HDoHE/DHA
8-HETrE/DGLA
8-iso-PGF3alpha/DGLA
9-HEPE/EPA
9-HODE/9-HpODE
9-HOTrE/Alpha-LA
9-HpODE/Linoleic acid
9-KODE/9-HODE
BCAA/Tyr
BCAA/AAA
Sum HDoHEs
Sum DiHETrEs
Sum HETEs
Sum HEPEs
Sum KETEs
Sum HODEs
Sum DiHETEs
Sum HETrEs

## Sheet: Table S2
Table S2: Missing data patterns of metabolites exhibiting greater than 20% missingness
Metabolite	Overall Missing Percentage	Missing Percentage in Non-Sepsis Group	Missing Percentage in Sepsis Group	Fisher's exact test p-value
iPF2a-IV	56.6	66.67	40.66	0.00014
GUDCA	83.83	89.58	74.73	0.0035
6-keto-PGF1a	41.7	49.31	29.67	0.0042
ResolvinE1	85.11	90.28	76.92	0.0078
13,14-dihydro-PGF2a	88.51	84.72	94.51	0.022
NO2-OA	77.02	72.22	84.62	0.038
1a,1b-dihomo-PGF2a	80.85	76.39	87.91	0.04
20-carboxy-LTB4	42.13	47.22	34.07	0.058
UDCA	77.02	81.25	70.33	0.058
PGE3	88.51	91.67	83.52	0.062
14,15-EpETE	96.17	97.92	93.41	0.093
15deoxy-12,14-PGD2	61.28	56.94	68.13	0.1
4-HDoHE	29.79	33.33	24.18	0.15
8iso-PGA2	23.4	20.14	28.57	0.16
11beta-PGE2	88.09	90.28	84.62	0.22
LTB5	69.36	72.22	64.84	0.25
8iso-PGA1	21.28	18.75	25.27	0.25
8iso-PGE1	84.68	86.81	81.32	0.27
CDCA	58.3	61.11	53.85	0.28
2,3dinor-11beta-PGF2a	53.19	56.25	48.35	0.28
GLCA	27.23	29.86	23.08	0.29
9-HETE	37.45	34.72	41.76	0.33
GDCA	94.04	95.14	92.31	0.41
Maresin1	93.19	94.44	91.21	0.43
5,15-DiHETE	90.21	88.89	92.31	0.5
16,17-EpDPE	71.06	72.22	69.23	0.66
TLCA	82.13	81.25	83.52	0.73
8,9-EpETrE	20.43	19.44	21.98	0.74
HDCA	75.32	74.31	76.92	0.76
10,17-DiHDoHE	70.64	71.53	69.23	0.77
NADA	94.47	93.75	95.6	0.77
12,13-DiHODE	45.11	45.83	43.96	0.79
PGJ2	90.64	90.97	90.11	0.82
ResolvinD5	85.96	85.42	86.81	0.85
8iso-PGF2a	65.53	65.97	64.84	0.89
6trans-LTB4	34.89	34.72	35.16	1
9,10-DiHOME	31.06	31.25	30.77	1
10-NO2-LA	76.17	76.39	75.82	1
14,15-EpETrE	70.21	70.14	70.33	1
15deoxy-delta-12,14-PGJ2	26.81	27.08	26.37	1

## Sheet: Table S3
Table S3: Linear mixed-effect model results of the "Inflamed" model comparing control with inflamed groups
Metabolite	Estimate	Standard Error	z-value	p-value	Adjusted p-value	Expression	Significance	Category
LPS (18:0)	0.899842	0.124626	7.22033	1.45133e-11	4.29593e-09	Upregulated	Significant after correction	Lysophospholipid
Trp	-0.672075	0.106911	-6.2863	2.18046e-09	3.22708e-07	Downregulated	Significant after correction	Amine
Gln	-0.764681	0.134427	-5.68846	4.36782e-08	4.30959e-06	Downregulated	Significant after correction	Amine
Cortisol	0.724835	0.129731	5.58723	7.49483e-08	5.54618e-06	Upregulated	Significant after correction	Steroid Hormone
Thr	-0.656811	0.119064	-5.51645	1.07669e-07	6.37403e-06	Downregulated	Significant after correction	Amine
g-Glu-Gln	-0.736908	0.140056	-5.26153	3.55563e-07	1.75411e-05	Downregulated	Significant after correction	Amine
4-OH-Pro	-0.645254	0.125602	-5.13729	6.40461e-07	2.70823e-05	Downregulated	Significant after correction	Amine
OH-Lys	-0.653244	0.129692	-5.03688	1.00855e-06	3.73165e-05	Downregulated	Significant after correction	Amine
LPI (18:0)	0.616946	0.128765	4.79124	3.18007e-06	0.000104589	Upregulated	Significant after correction	Lysophospholipid
Phe/Tyr	0.429858	0.0913171	4.70731	4.58149e-06	0.000135612	Upregulated	Significant after correction	Amine
5-HT/Trp	0.654025	0.143134	4.56931	8.39702e-06	0.000225956	Upregulated	Significant after correction	Amine
Saccharopine	-0.623213	0.14283	-4.36332	2.01602e-05	0.000472542	Downregulated	Significant after correction	Amine
His	-0.550924	0.12625	-4.36377	2.07536e-05	0.000472542	Downregulated	Significant after correction	Amine
Arg	-0.583624	0.137193	-4.25402	3.18487e-05	0.000673373	Downregulated	Significant after correction	Amine
ADMA	-0.554644	0.133516	-4.15414	4.84059e-05	0.00092806	Downregulated	Significant after correction	Amine
Gln/Glu	-0.611788	0.147464	-4.14872	5.02733e-05	0.00092806	Downregulated	Significant after correction	Amine
S1P (18:2)	-0.464045	0.112565	-4.12248	5.44969e-05	0.00092806	Downregulated	Significant after correction	Lysophospholipid
4-OH-Pro/Pro	-0.5335	0.129765	-4.11127	5.64361e-05	0.00092806	Downregulated	Significant after correction	Amine
8,9-DiHETrE	-0.544186	0.134149	-4.05659	6.97221e-05	0.00103703	Downregulated	Significant after correction	Oxylipin
Sum DiHETrEs	-0.514866	0.126886	-4.05771	7.00696e-05	0.00103703	Downregulated	Significant after correction	Oxylipin
Sum OG	-0.573188	0.141981	-4.03707	7.69569e-05	0.00106495	Downregulated	Significant after correction	Endocannabinoid
LPE (16:0)	0.489306	0.121774	4.01816	8.17527e-05	0.00106495	Upregulated	Significant after correction	Lysophospholipid
Lys	-0.525571	0.130903	-4.01495	8.27496e-05	0.00106495	Downregulated	Significant after correction	Amine
cLPA (16:1)	-0.532053	0.133388	-3.98877	9.10566e-05	0.00112303	Downregulated	Significant after correction	Lysophospholipid
LCA	-0.522937	0.132089	-3.95896	0.000105331	0.00124711	Downregulated	Significant after correction	Bile Acid
Ornithine	-0.498666	0.12913	-3.86175	0.000150879	0.0017177	Downregulated	Significant after correction	Amine
LPE (22:6)	-0.517466	0.136931	-3.77903	0.000206868	0.00226788	Downregulated	Significant after correction	Lysophospholipid
LPI (16:0)	0.523914	0.139761	3.74863	0.00022923	0.00242329	Upregulated	Significant after correction	Lysophospholipid
Met	-0.508575	0.136593	-3.72328	0.000252588	0.00257814	Downregulated	Significant after correction	Amine
Ser	-0.503388	0.13622	-3.6954	0.000287039	0.00283212	Downregulated	Significant after correction	Amine
AAA	-0.440886	0.120199	-3.66796	0.000313695	0.00299528	Downregulated	Significant after correction	Amine
Tyr	-0.391347	0.108067	-3.62134	0.000369093	0.00333975	Downregulated	Significant after correction	Amine
LPE (22:4)	-0.421271	0.116483	-3.6166	0.000372337	0.00333975	Downregulated	Significant after correction	Lysophospholipid
LPE (20:4)	-0.43914	0.123125	-3.56662	0.000448509	0.00390467	Downregulated	Significant after correction	Lysophospholipid
5,6-DiHETrE	-0.439383	0.124306	-3.5347	0.000501423	0.0042406	Downregulated	Significant after correction	Oxylipin
LPE (20:3)	-0.439622	0.126041	-3.48792	0.000591909	0.00486681	Downregulated	Significant after correction	Lysophospholipid
Gly	-0.427445	0.125382	-3.40914	0.000786704	0.00629364	Downregulated	Significant after correction	Amine
S-Methyl-Cys	-0.443355	0.132542	-3.34501	0.000970969	0.00756334	Downregulated	Significant after correction	Amine
11,12-DiHETrE	-0.414951	0.127513	-3.25417	0.00132143	0.0100293	Downregulated	Significant after correction	Oxylipin
Gly-Pro	-0.388473	0.122056	-3.18275	0.00168829	0.0124933	Downregulated	Significant after correction	Amine
PGE2/AA	0.446832	0.14447	3.0929	0.00225598	0.0162871	Upregulated	Significant after correction	Oxylipin
Ile	-0.467453	0.152397	-3.06734	0.00245354	0.0172916	Downregulated	Significant after correction	Amine
cLPA (14:0)	-0.300524	0.0986805	-3.04542	0.00261507	0.0180014	Downregulated	Significant after correction	Lysophospholipid
Citrulline	-0.360786	0.119617	-3.01617	0.00286991	0.0193066	Downregulated	Significant after correction	Amine
PGF1alpha	-0.314915	0.104686	-3.00819	0.00294148	0.0193484	Downregulated	Significant after correction	Oxylipin
5-HT	0.424205	0.144713	2.93135	0.00375645	0.0241719	Upregulated	Significant after correction	Amine
Asn	-0.310136	0.106342	-2.9164	0.00397586	0.024644	Downregulated	Significant after correction	Amine
SDMA	-0.349862	0.120232	-2.90988	0.00399633	0.024644	Downregulated	Significant after correction	Amine
DEA	0.405562	0.144408	2.80843	0.00548796	0.0327243	Upregulated	Significant after correction	Endocannabinoid
BCAA	-0.405791	0.144667	-2.80499	0.00552775	0.0327243	Downregulated	Significant after correction	Amine
5-HETE/AA	-0.352667	0.127282	-2.77076	0.00610495	0.0354326	Downregulated	Significant after correction	Oxylipin
5-KETE/5-HETE	0.360535	0.130533	2.76203	0.00638072	0.036321	Upregulated	Significant after correction	Oxylipin
LPE (18:2)	-0.335446	0.124772	-2.68848	0.00774073	0.0432312	Downregulated	Significant after correction	Lysophospholipid
PGE1	0.408051	0.152329	2.67875	0.00799666	0.0438335	Upregulated	Significant after correction	Oxylipin
PGE1/DGLA	0.400414	0.151363	2.64539	0.00878914	0.0473015	Upregulated	Significant after correction	Oxylipin
S1P (18:1)	-0.313588	0.119776	-2.61811	0.00951633	0.0495541	Downregulated	Significant after correction	Lysophospholipid
PGE2	0.398156	0.152182	2.61631	0.00954251	0.0495541	Upregulated	Significant after correction	Oxylipin
3-Methoxy-tyrosine	-0.346778	0.133302	-2.60146	0.0099279	0.0506665	Downregulated	Significant after correction	Amine
Sum HEPEs	0.332426	0.129005	2.57684	0.010656	0.0523338	Upregulated	Significant after correction	Oxylipin
9-KODE/9-HODE	-0.334891	0.129933	-2.57741	0.0106591	0.0523338	Downregulated	Significant after correction	Oxylipin
Sum SBA	-0.404536	0.157221	-2.57304	0.010785	0.0523338	Downregulated	Significant after correction	Bile Acid
18-HEPE	0.327712	0.127995	2.56036	0.0112104	0.0535205	Upregulated	Significant after correction	Oxylipin
LPE (20:5)	-0.33855	0.133243	-2.54085	0.0117639	0.0548712	Downregulated	Significant after correction	Lysophospholipid
PGF2alpha	0.388833	0.153329	2.53593	0.011933	0.0548712	Upregulated	Significant after correction	Oxylipin
14,15-DiHETrE	-0.32663	0.129012	-2.53177	0.0120789	0.0548712	Downregulated	Significant after correction	Oxylipin
LPE (18:0)	0.290978	0.115127	2.52746	0.0122348	0.0548712	Upregulated	Significant after correction	Lysophospholipid
Val	-0.334859	0.134919	-2.48193	0.013884	0.0613383	Downregulated	Significant after correction	Amine
TLCA-3S	-0.355802	0.145869	-2.43919	0.0155315	0.0668642	Downregulated	Significant after correction	Bile Acid
DHEA	0.199905	0.0819882	2.43822	0.0155866	0.0668642	Upregulated	Significant after correction	Endocannabinoid
Leu	-0.360214	0.149787	-2.40485	0.0171146	0.0723704	Downregulated	Significant after correction	Amine
LPS (16:0)	0.344157	0.144706	2.37832	0.0182894	0.076249	Upregulated	Significant after correction	Lysophospholipid
Homoserine	-0.324111	0.13732	-2.36025	0.0191712	0.0788148	Downregulated	Significant after correction	Amine
Trimethyl-Lys	-0.304347	0.130062	-2.34001	0.0202266	0.0814055	Downregulated	Significant after correction	Amine
LPS (18:2)	0.296317	0.126692	2.33887	0.0203514	0.0814055	Upregulated	Significant after correction	Lysophospholipid
PGF2alpha/AA	0.336162	0.144712	2.32297	0.0211227	0.0833644	Upregulated	Significant after correction	Oxylipin
14-HDoHE/DHA	0.330631	0.142778	2.3157	0.0216127	0.0841757	Upregulated	Significant after correction	Oxylipin
Ala	-0.325374	0.141262	-2.30334	0.0222322	0.0848557	Downregulated	Significant after correction	Amine
LPS (18:1)	0.344397	0.149932	2.29703	0.0226555	0.0848557	Upregulated	Significant after correction	Lysophospholipid
S1P (16:1)	-0.232897	0.10146	-2.29546	0.0227235	0.0848557	Downregulated	Significant after correction	Lysophospholipid
LPS (22:4)	0.334183	0.145857	2.29117	0.022934	0.0848557	Upregulated	Significant after correction	Lysophospholipid
Arg/Lys	-0.328528	0.144735	-2.26986	0.0243225	0.0888823	Downregulated	Significant after correction	Amine
BCAA/Tyr	0.214538	0.0950182	2.25786	0.0249891	0.0902045	Upregulated	Significant after correction	Amine
LPI (18:1)	0.304346	0.13648	2.22997	0.0268479	0.0957467	Upregulated	Significant after correction	Lysophospholipid
Sum KETEs	0.31801	0.143441	2.21702	0.0276736	0.0975164	Upregulated	Significant after correction	Oxylipin
12-HEPE	0.289513	0.131763	2.19722	0.0291255	0.101425	Upregulated	Significant before correction	Oxylipin
LPE (16:1)	-0.290987	0.132658	-2.19351	0.0295555	0.101726	Downregulated	Significant before correction	Lysophospholipid
5-HETE	-0.319672	0.147658	-2.16494	0.0315406	0.107311	Downregulated	Significant before correction	Oxylipin
12,13-EpOME/LA	-0.27562	0.132409	-2.08157	0.0385741	0.129749	Downregulated	Significant before correction	Oxylipin
Cys	-0.266509	0.129584	-2.05665	0.040957	0.136217	Downregulated	Significant before correction	Amine
Kyn	-0.279212	0.139782	-1.99747	0.0470848	0.154857	Downregulated	Significant before correction	Amine
LPS (22:6)	0.210514	0.106088	1.98434	0.048506	0.157778	Upregulated	Significant before correction	Lysophospholipid
EA	0.236434	0.120575	1.96088	0.0511985	0.164726	Upregulated	Not significant	Amine
9-HODE/9-HpODE	0.264892	0.138539	1.91204	0.0572886	0.181037	Upregulated	Not significant	Oxylipin
Cystathionine	-0.212556	0.111529	-1.90584	0.0580668	0.181037	Downregulated	Not significant	Amine
Met-SO2	-0.215113	0.113019	-1.90333	0.058381	0.181037	Downregulated	Not significant	Amine
GLA	-0.263416	0.138751	-1.89848	0.0590139	0.181037	Downregulated	Not significant	Fatty acid
1-Met-His	-0.258959	0.136717	-1.89412	0.0595575	0.181037	Downregulated	Not significant	Amine
11,12-EpETrE/AA	-0.259625	0.137312	-1.89077	0.0600406	0.181037	Downregulated	Not significant	Oxylipin
5-HEPE/EPA	-0.173703	0.0920518	-1.88701	0.0605497	0.181037	Downregulated	Not significant	Oxylipin
Sum LG	-0.225537	0.120188	-1.87653	0.0619935	0.183501	Downregulated	Not significant	Endocannabinoid
OA	-0.273234	0.1476	-1.85118	0.0655793	0.192193	Downregulated	Not significant	Fatty acid
Sphingosine18.1	0.273342	0.149655	1.82648	0.069216	0.200862	Upregulated	Not significant	Lysophospholipid
14-HDoHE	0.277159	0.154135	1.79815	0.073747	0.211933	Upregulated	Not significant	Oxylipin
Arg/ADMA	-0.264193	0.147992	-1.78518	0.0757467	0.215587	Downregulated	Not significant	Amine
Carnosine	-0.204378	0.115536	-1.76896	0.0783282	0.220811	Downregulated	Not significant	Amine
Anserine	-0.250888	0.14239	-1.76197	0.0796185	0.221237	Downregulated	Not significant	Amine
12-HETE/AA	0.264977	0.151051	1.75422	0.0809106	0.221237	Upregulated	Not significant	Oxylipin
12-HHTrE	0.219002	0.125015	1.7518	0.0812862	0.221237	Upregulated	Not significant	Oxylipin
11,12-EpETrE	-0.215597	0.123163	-1.75049	0.0814691	0.221237	Downregulated	Not significant	Oxylipin
9-HpODE/LA	-0.242033	0.138714	-1.74484	0.0824452	0.221853	Downregulated	Not significant	Oxylipin
18-HEPE/EPA	0.233955	0.134646	1.73756	0.0838491	0.223309	Upregulated	Not significant	Oxylipin
PGF1alpha/DGLA	-0.208513	0.120535	-1.7299	0.0851305	0.223309	Downregulated	Not significant	Oxylipin
8-HETrE/DGLA	0.251312	0.145327	1.72928	0.0852496	0.223309	Upregulated	Not significant	Oxylipin
12-KETE	0.241064	0.139942	1.7226	0.0864014	0.22434	Upregulated	Not significant	Oxylipin
Sum TXs	0.236591	0.13797	1.71481	0.087856	0.226134	Upregulated	Not significant	Oxylipin
Sum AG	-0.230896	0.135523	-1.70375	0.0899182	0.229446	Downregulated	Not significant	Endocannabinoid
Kyn/Trp	0.245283	0.145864	1.68158	0.0941575	0.23821	Upregulated	Not significant	Amine
g-Glu-Ala	-0.224938	0.13445	-1.67302	0.0958053	0.240325	Downregulated	Not significant	Amine
HomoCys	-0.230117	0.139067	-1.65471	0.0994415	0.246566	Downregulated	Not significant	Amine
11-HDoHE/DHA	0.246612	0.149229	1.65258	0.0999593	0.246566	Upregulated	Not significant	Oxylipin
LPG (14:0)	-0.158706	0.0965735	-1.64337	0.10177	0.247374	Downregulated	Not significant	Lysophospholipid
LPA (20:5)	0.204859	0.124764	1.64197	0.102101	0.247374	Upregulated	Not significant	Lysophospholipid
Sarcosine	-0.225904	0.137878	-1.63844	0.102794	0.247374	Downregulated	Not significant	Amine
beta-Ala	-0.212621	0.131361	-1.6186	0.107012	0.251526	Downregulated	Not significant	Amine
12-HHTrE/AA	0.197678	0.122337	1.61586	0.107705	0.251526	Upregulated	Not significant	Oxylipin
LPG (20:3)	-0.237178	0.147168	-1.61161	0.108529	0.251526	Downregulated	Not significant	Lysophospholipid
TXB2	0.212392	0.131847	1.61089	0.108696	0.251526	Upregulated	Not significant	Oxylipin
11,12-DiHETrE/11,12-EpETrE	-0.204189	0.126786	-1.6105	0.108768	0.251526	Downregulated	Not significant	Oxylipin
cLPA (18:2)	-0.200675	0.125786	-1.59537	0.112128	0.257287	Downregulated	Not significant	Lysophospholipid
12-HEPE/EPA	0.228058	0.14361	1.58804	0.113858	0.25873	Upregulated	Not significant	Oxylipin
Gly-Gly	0.200025	0.126109	1.58612	0.114505	0.25873	Upregulated	Not significant	Amine
20-HDoHE/DHA	0.220582	0.139749	1.57841	0.115976	0.260067	Upregulated	Not significant	Oxylipin
Sphinganine18.0	0.233487	0.149512	1.56167	0.119891	0.264509	Upregulated	Not significant	Lysophospholipid
LPG (20:4)	-0.190987	0.122399	-1.56036	0.120164	0.264509	Downregulated	Not significant	Lysophospholipid
TXB2/AA	0.202026	0.129613	1.55868	0.120638	0.264509	Upregulated	Not significant	Oxylipin
O-PO3-EA	0.234084	0.151172	1.54846	0.123133	0.267994	Upregulated	Not significant	Amine
12-HETE	0.233136	0.153524	1.51857	0.130436	0.279397	Upregulated	Not significant	Oxylipin
cLPA (20:4)	-0.200395	0.13219	-1.51597	0.13104	0.279397	Downregulated	Not significant	Lysophospholipid
EPA	0.125435	0.0827824	1.51524	0.131204	0.279397	Upregulated	Not significant	Fatty acid
Tau	0.19806	0.131641	1.50455	0.133915	0.281523	Upregulated	Not significant	Amine
LPE (22:5)	-0.205738	0.136808	-1.50385	0.134104	0.281523	Downregulated	Not significant	Lysophospholipid
Putrescine	0.203388	0.136202	1.49328	0.136836	0.285236	Upregulated	Not significant	Amine
15-HETrE/DGLA	0.223573	0.150268	1.48782	0.13831	0.286291	Upregulated	Not significant	Oxylipin
O-Acetyl-Ser	-0.192908	0.131138	-1.47103	0.14277	0.291788	Downregulated	Not significant	Amine
GCA	-0.215229	0.146657	-1.46756	0.143694	0.291788	Downregulated	Not significant	Bile Acid
Pro	-0.210553	0.143507	-1.46719	0.143923	0.291788	Downregulated	Not significant	Amine
LPG (16:1)	-0.212446	0.145882	-1.45628	0.146834	0.295665	Downregulated	Not significant	Lysophospholipid
DPA	-0.203869	0.140601	-1.44998	0.148548	0.297096	Downregulated	Not significant	Fatty acid
ALA	0.139984	0.098055	1.42761	0.154861	0.307209	Upregulated	Not significant	Fatty acid
8-iso-PGF3alpha	-0.141534	0.0992521	-1.42601	0.15568	0.307209	Downregulated	Not significant	Oxylipin
5-HETrE	-0.183261	0.132868	-1.37927	0.169295	0.331863	Downregulated	Not significant	Oxylipin
TXB1	0.189029	0.138029	1.36949	0.172276	0.333432	Upregulated	Not significant	Oxylipin
FA (16:0)	-0.203444	0.148536	-1.36966	0.172348	0.333432	Downregulated	Not significant	Fatty acid
LA	0.141077	0.103702	1.36041	0.175144	0.336641	Upregulated	Not significant	Fatty acid
15-HEPE	0.15922	0.117605	1.35385	0.177252	0.338495	Upregulated	Not significant	Oxylipin
Sum HDoHEs	0.194279	0.146442	1.32667	0.186161	0.353229	Upregulated	Not significant	Oxylipin
PGA2	0.1827	0.138508	1.31906	0.188575	0.354484	Upregulated	Not significant	Oxylipin
TCA	-0.1558	0.118264	-1.3174	0.189218	0.354484	Downregulated	Not significant	Bile Acid
CA	0.174869	0.13558	1.28979	0.198511	0.369555	Upregulated	Not significant	Bile Acid
LPG (18:1)	-0.187703	0.146972	-1.27713	0.202946	0.374285	Downregulated	Not significant	Lysophospholipid
8-iso-PGF3alpha/DGLA	-0.144553	0.113307	-1.27576	0.203581	0.374285	Downregulated	Not significant	Oxylipin
TXB1/DGLA	0.171572	0.13876	1.23647	0.217682	0.397739	Upregulated	Not significant	Oxylipin
PAF 16(0)	-0.184931	0.151014	-1.2246	0.222069	0.402832	Downregulated	Not significant	PAF
PGA2/AA	0.163946	0.1342	1.22166	0.223191	0.402832	Upregulated	Not significant	Oxylipin
10-HDoHE/DHA	0.176898	0.146267	1.20942	0.227947	0.408387	Upregulated	Not significant	Oxylipin
OH-Lys/Lys	-0.158414	0.131318	-1.20634	0.229028	0.408387	Downregulated	Not significant	Amine
9-HEPE	0.133683	0.111813	1.1956	0.233243	0.413412	Upregulated	Not significant	Oxylipin
20-HDoHE	0.158597	0.133137	1.19123	0.23489	0.413855	Upregulated	Not significant	Oxylipin
12,13-EpOME	-0.164998	0.139464	-1.18309	0.238085	0.417001	Downregulated	Not significant	Oxylipin
cLPA (18:1)	-0.148743	0.126282	-1.17786	0.240188	0.41821	Downregulated	Not significant	Lysophospholipid
AdA	-0.166345	0.142811	-1.16479	0.245404	0.424793	Downregulated	Not significant	Fatty acid
LPI (22:4)	-0.152687	0.13153	-1.16085	0.246997	0.425065	Downregulated	Not significant	Lysophospholipid
LPG (18:2)	-0.138036	0.120917	-1.14157	0.254924	0.436171	Downregulated	Not significant	Lysophospholipid
3-Met-His	0.166149	0.146911	1.13095	0.25937	0.441144	Upregulated	Not significant	Amine
AEA	0.122265	0.108408	1.12783	0.260812	0.441144	Upregulated	Not significant	Endocannabinoid
11-HDoHE	0.154746	0.138114	1.12042	0.263873	0.443786	Upregulated	Not significant	Oxylipin
13-HDoHE/DHA	0.164891	0.148736	1.10862	0.268863	0.449624	Upregulated	Not significant	Oxylipin
17-HDoHE/DHA	0.165541	0.150241	1.10184	0.271827	0.451627	Upregulated	Not significant	Oxylipin
GABA	0.162334	0.14774	1.09878	0.273112	0.451627	Upregulated	Not significant	Amine
5-iPF2alpha-VI/AA	0.152735	0.140501	1.08708	0.278351	0.457732	Upregulated	Not significant	Oxylipin
Asp	0.155567	0.144198	1.07884	0.282058	0.461266	Upregulated	Not significant	Amine
9-HpODE	-0.12799	0.125685	-1.01834	0.309669	0.503638	Downregulated	Not significant	Oxylipin
LPE (18:1)	-0.121031	0.122671	-0.98663	0.324951	0.525603	Downregulated	Not significant	Lysophospholipid
BCAA/AAA	0.100829	0.10404	0.969142	0.333581	0.536631	Upregulated	Not significant	Amine
Ornithine/Arg	0.143139	0.153274	0.933874	0.351492	0.562388	Upregulated	Not significant	Amine
5-iPF2alpha-VI	0.129085	0.138886	0.929431	0.353742	0.562944	Upregulated	Not significant	Oxylipin
LPI (18:2)	0.10179	0.110114	0.9244	0.356331	0.564032	Upregulated	Not significant	Lysophospholipid
11beta-PGF2alpha/AA	-0.105228	0.114595	-0.918258	0.359671	0.566291	Downregulated	Not significant	Oxylipin
Mead.Acid	-0.121997	0.139683	-0.873384	0.383482	0.600585	Downregulated	Not significant	Fatty acid
Met-SO	-0.124705	0.143946	-0.866335	0.387288	0.603355	Downregulated	Not significant	Amine
11-HETE	0.121583	0.145916	0.833241	0.405635	0.628628	Upregulated	Not significant	Oxylipin
12,13-DiHOME/12,13-EpOME	0.0782098	0.0946093	0.82666	0.409362	0.629071	Upregulated	Not significant	Oxylipin
11beta-PGF2alpha	-0.0756354	0.0915937	-0.82577	0.410171	0.629071	Downregulated	Not significant	Oxylipin
8-HETrE	0.121969	0.148811	0.819625	0.413407	0.630766	Upregulated	Not significant	Oxylipin
Citrulline/Ornithine	0.093358	0.115564	0.807849	0.420099	0.637689	Upregulated	Not significant	Amine
5-HETrE/DGLA	-0.102693	0.128049	-0.801979	0.423503	0.639576	Downregulated	Not significant	Oxylipin
9-HOTrE/ALA	-0.0985839	0.1271	-0.775639	0.438858	0.659401	Downregulated	Not significant	Oxylipin
8,12-iso-iPF2alpha-VI	-0.11355	0.148824	-0.76298	0.446337	0.667252	Downregulated	Not significant	Oxylipin
10-HDoHE	0.103786	0.1409	0.736591	0.462232	0.682541	Upregulated	Not significant	Oxylipin
THDCA	0.0752205	0.102157	0.736321	0.462361	0.682541	Upregulated	Not significant	Bile Acid
AABA	0.106576	0.145112	0.734441	0.463482	0.682541	Upregulated	Not significant	Amine
delta-17,6-keto-PGF1alpha	0.102413	0.141455	0.723997	0.469902	0.683109	Upregulated	Not significant	Oxylipin
Glu/GABA	-0.0973124	0.13467	-0.7226	0.470746	0.683109	Downregulated	Not significant	Amine
11-HETE/AA	0.107509	0.14897	0.721685	0.471305	0.683109	Upregulated	Not significant	Oxylipin
13-HDoHE	0.085137	0.118956	0.715703	0.474974	0.683109	Upregulated	Not significant	Oxylipin
8,12-iso-iPF2alpha-VI/AA	-0.100995	0.141243	-0.715048	0.475407	0.683109	Downregulated	Not significant	Oxylipin
15-HETE/AA	0.102795	0.145864	0.704731	0.481754	0.685223	Upregulated	Not significant	Oxylipin
17-HDoHE	0.0910746	0.130126	0.699893	0.484771	0.685223	Upregulated	Not significant	Oxylipin
DGLA	-0.104024	0.148899	-0.69862	0.485557	0.685223	Downregulated	Not significant	Fatty acid
LPG (18:0)	0.0897451	0.128628	0.697712	0.486138	0.685223	Upregulated	Not significant	Lysophospholipid
9-KODE	-0.0938041	0.135197	-0.693831	0.488537	0.685341	Downregulated	Not significant	Oxylipin
LPG (22:6)	0.0643593	0.0937206	0.686714	0.493027	0.686572	Upregulated	Not significant	Lysophospholipid
Phe	0.0957241	0.139825	0.684601	0.494431	0.686572	Upregulated	Not significant	Amine
GCDCA	-0.0786163	0.115378	-0.681383	0.496373	0.686572	Downregulated	Not significant	Bile Acid
LPA (22:5)	0.090492	0.13471	0.671755	0.502486	0.691794	Upregulated	Not significant	Lysophospholipid
7-HDoHE/DHA	-0.0982264	0.147296	-0.666865	0.505575	0.69276	Downregulated	Not significant	Oxylipin
LPA (14:0)	0.0677323	0.102116	0.663288	0.507868	0.69276	Upregulated	Not significant	Lysophospholipid
19,20-DiHDPA/19,20-EpDPE	0.0887434	0.136459	0.650333	0.516183	0.697805	Upregulated	Not significant	Oxylipin
TUDCA	0.0912834	0.141072	0.647068	0.518334	0.697805	Upregulated	Not significant	Bile Acid
12-KETE/12-HETE	0.0963173	0.14898	0.64651	0.518639	0.697805	Upregulated	Not significant	Oxylipin
15-HETrE	0.0954341	0.148836	0.641201	0.522098	0.699281	Upregulated	Not significant	Oxylipin
19,20-EpDPE/DHA	-0.0840566	0.134245	-0.626142	0.531903	0.709204	Downregulated	Not significant	Oxylipin
15-HETE	0.0927734	0.149519	0.620478	0.535605	0.710938	Upregulated	Not significant	Oxylipin
LPA (18:0)	0.0783188	0.127684	0.613382	0.540316	0.713989	Upregulated	Not significant	Lysophospholipid
w3FA/w6FA	0.0490756	0.0839079	0.584875	0.559255	0.735731	Upregulated	Not significant	Fatty acid
LPA (16:0)	0.069605	0.119919	0.580433	0.562246	0.736393	Upregulated	Not significant	Lysophospholipid
7-HDoHE	-0.0664857	0.116746	-0.569492	0.569622	0.742768	Downregulated	Not significant	Oxylipin
3-AIBA	0.0531103	0.0944487	0.562319	0.57456	0.744321	Upregulated	Not significant	Amine
Sum iPs	0.0728069	0.129938	0.560322	0.575843	0.744321	Upregulated	Not significant	Oxylipin
9-HODE	0.0724916	0.135836	0.533669	0.594133	0.764623	Upregulated	Not significant	Oxylipin
LPA (22:4)	-0.0810279	0.15359	-0.527559	0.598364	0.766734	Downregulated	Not significant	Lysophospholipid
19,20-EpDPE	-0.0759528	0.146156	-0.519671	0.60383	0.770404	Downregulated	Not significant	Oxylipin
17,18-DiHETE	-0.0683501	0.135805	-0.503297	0.615272	0.778996	Downregulated	Not significant	Oxylipin
2,3-dinor-8-iso-PGF2alpha	-0.0775186	0.154265	-0.502504	0.615828	0.778996	Downregulated	Not significant	Oxylipin
FA (18:0)	-0.0710188	0.143271	-0.495695	0.620666	0.779192	Downregulated	Not significant	Fatty acid
S1P (18:0)	-0.0683151	0.138901	-0.491824	0.623347	0.779192	Downregulated	Not significant	Lysophospholipid
14,15-DiHETE	0.0606618	0.123963	0.489355	0.62511	0.779192	Upregulated	Not significant	Oxylipin
LPI (16:1)	0.0673971	0.138291	0.487358	0.626512	0.779192	Upregulated	Not significant	Lysophospholipid
LPI (14:0)	0.0557357	0.118262	0.471289	0.637922	0.78882	Upregulated	Not significant	Lysophospholipid
12,13-DiHOME	-0.0456654	0.0973789	-0.468946	0.639584	0.78882	Downregulated	Not significant	Oxylipin
Homocitrulline	-0.0542022	0.1238	-0.437821	0.661961	0.813031	Downregulated	Not significant	Amine
Sum HETrEs	0.0617159	0.144879	0.425982	0.670581	0.820215	Upregulated	Not significant	Oxylipin
TXB3	0.055035	0.130567	0.421506	0.673811	0.820774	Upregulated	Not significant	Oxylipin
Sum HODEs	0.0568556	0.13744	0.413675	0.679533	0.824352	Upregulated	Not significant	Oxylipin
3-Methoxy-tyramine	0.0643972	0.161299	0.399241	0.690174	0.833843	Upregulated	Not significant	Amine
LPA (18:1)	0.0522006	0.13319	0.391925	0.695509	0.836873	Upregulated	Not significant	Lysophospholipid
2-aminoadipic acid	-0.0435056	0.123604	-0.351976	0.725202	0.869068	Downregulated	Not significant	Amine
5-OH-Trp	0.0495111	0.145041	0.34136	0.733195	0.875104	Upregulated	Not significant	Amine
Sum PBA	0.0496751	0.149258	0.332814	0.7396	0.875776	Upregulated	Not significant	Bile Acid
LPA (20:4)	-0.0419783	0.126941	-0.330692	0.741213	0.875776	Downregulated	Not significant	Lysophospholipid
LPE (18:3)	-0.0395508	0.120292	-0.32879	0.742635	0.875776	Downregulated	Not significant	Lysophospholipid
Sum BA	-0.0497748	0.156506	-0.318038	0.750765	0.881851	Downregulated	Not significant	Bile Acid
2,3-dinor-8-iso-PGF2alpha/AA	-0.0471756	0.151122	-0.31217	0.755215	0.883572	Downregulated	Not significant	Oxylipin
20-HETE/AA	0.0409126	0.13722	0.298153	0.765936	0.892378	Upregulated	Not significant	Oxylipin
LPG (18:3)	0.0314466	0.10683	0.29436	0.768772	0.892378	Upregulated	Not significant	Lysophospholipid
delta-17,6-keto-PGF1alpha/EPA	0.0360059	0.127252	0.282949	0.777518	0.899005	Upregulated	Not significant	Oxylipin
Glu	0.0396795	0.144636	0.274341	0.784142	0.903136	Upregulated	Not significant	Amine
Coriolic acid	0.0346005	0.139736	0.247613	0.804677	0.923195	Upregulated	Not significant	Oxylipin
cLPA (18:0)	0.030232	0.132168	0.228739	0.81929	0.930225	Upregulated	Not significant	Lysophospholipid
LPS (20:4)	0.0256003	0.113852	0.224855	0.822325	0.930225	Upregulated	Not significant	Lysophospholipid
LPG (16:0)	-0.0319195	0.142494	-0.224006	0.822968	0.930225	Downregulated	Not significant	Lysophospholipid
Glutathione	0.0297619	0.133229	0.223389	0.823446	0.930225	Upregulated	Not significant	Amine
Cys/Cystathionine	-0.0314299	0.14323	-0.219437	0.826518	0.930225	Downregulated	Not significant	Amine
Sum PGs	-0.0321783	0.150707	-0.213516	0.831129	0.931872	Downregulated	Not significant	Oxylipin
LPA (18:2)	0.0234254	0.118743	0.197279	0.843805	0.942514	Upregulated	Not significant	Lysophospholipid
Sum HETEs	0.0288681	0.15306	0.188606	0.850585	0.946516	Upregulated	Not significant	Oxylipin
PAF 18(2)	0.0219402	0.121662	0.180337	0.857058	0.948954	Upregulated	Not significant	PAF
TXB3/EPA	-0.0223126	0.125613	-0.177631	0.859188	0.948954	Downregulated	Not significant	Oxylipin
LPG (22:4)	0.0247593	0.142759	0.173434	0.862482	0.94905	Upregulated	Not significant	Lysophospholipid
LPA (22:6)	-0.0217407	0.133096	-0.163346	0.870405	0.954222	Downregulated	Not significant	Lysophospholipid
16-HDoHE/DHA	0.023134	0.148933	0.155331	0.876708	0.954324	Upregulated	Not significant	Oxylipin
LPA (16:1)	0.0198645	0.12813	0.155034	0.876947	0.954324	Upregulated	Not significant	Lysophospholipid
LPI (20:4)	-0.0186803	0.130617	-0.143015	0.886413	0.961092	Downregulated	Not significant	Lysophospholipid
9-HOTrE	0.0171004	0.128405	0.133176	0.894189	0.965985	Upregulated	Not significant	Oxylipin
5-HEPE	0.0150591	0.134281	0.112146	0.910815	0.975991	Upregulated	Not significant	Oxylipin
ETE	-0.0155593	0.15023	-0.10357	0.917612	0.975991	Downregulated	Not significant	Fatty acid
15-HEPE/EPA	0.0126016	0.127694	0.0986856	0.921483	0.975991	Upregulated	Not significant	Oxylipin
13,14-dihydro-15-keto-PGF2alpha/AA	-0.013827	0.142657	-0.0969252	0.922878	0.975991	Downregulated	Not significant	Oxylipin
5-KETE	0.0146513	0.152619	0.0959994	0.923616	0.975991	Upregulated	Not significant	Oxylipin
19,20-DiHDPA	0.0127989	0.14176	0.0902856	0.928147	0.975991	Upregulated	Not significant	Oxylipin
8-HDoHE/DHA	0.0129764	0.147302	0.0880941	0.929884	0.975991	Upregulated	Not significant	Oxylipin
5-aminolevulic acid	-0.011662	0.135973	-0.0857665	0.931732	0.975991	Downregulated	Not significant	Amine
DHA	-0.0095468	0.113637	-0.0840114	0.933127	0.975991	Downregulated	Not significant	Fatty acid
LPI (22:6)	0.0112204	0.140932	0.0796159	0.936617	0.976192	Upregulated	Not significant	Lysophospholipid
Sum DiHETEs	-0.0101097	0.137546	-0.0735011	0.94148	0.977818	Downregulated	Not significant	Oxylipin
LPE (14:0)	0.00800552	0.133085	0.0601536	0.95209	0.98538	Upregulated	Not significant	Lysophospholipid
20-HETE	0.00781062	0.142015	0.0549984	0.956196	0.986181	Upregulated	Not significant	Oxylipin
HCA	-0.00612406	0.133387	-0.0459121	0.963424	0.986815	Downregulated	Not significant	Bile Acid
LPA (20:3)	-0.00541913	0.118206	-0.0458448	0.963478	0.986815	Downregulated	Not significant	Lysophospholipid
16-HDoHE	0.00410785	0.114082	0.0360079	0.97131	0.991406	Upregulated	Not significant	Oxylipin
AA	-0.00432924	0.150327	-0.0287989	0.977053	0.993841	Downregulated	Not significant	Fatty acid
Cystathionine/HomoCys	-0.00114423	0.134327	-0.0085183	0.993211	0.999066	Downregulated	Not significant	Amine
Clupanodonic.acid	0.000948813	0.117197	0.00809589	0.993548	0.999066	Upregulated	Not significant	Fatty acid
13,14-dihydro-15-keto-PGF2alpha	-0.000915263	0.138585	-0.00660433	0.994737	0.999066	Downregulated	Not significant	Oxylipin
9-HEPE/EPA	0.000406959	0.134185	0.00303283	0.997583	0.999066	Upregulated	Not significant	Oxylipin
8-HDoHE	-0.000135845	0.115945	-0.00117163	0.999066	0.999066	Downregulated	Not significant	Oxylipin

## Sheet: Table S4
Table S4: Linear mixed-effect model results of the "Sepsis" model comparing non-sepsis groups with sepsis
Metabolite	Estimate	Standard Error	z-value	p-value	Adjusted p-value	Expression	Significance	Category
LPS (18:0)	0.833122	0.135452	6.1507	3.99588e-09	1.18278e-06	Upregulated	Significant after correction	Lysophospholipid
Phe/Tyr	0.540466	0.0914498	5.90997	1.33401e-08	1.97433e-06	Upregulated	Significant after correction	Amine
Thr	-0.718174	0.123112	-5.83348	2.00749e-08	1.98072e-06	Downregulated	Significant after correction	Amine
4-OH-Pro	-0.734788	0.128413	-5.72209	3.50353e-08	2.08848e-06	Downregulated	Significant after correction	Amine
LPI (18:0)	0.742773	0.129746	5.72483	3.52783e-08	2.08848e-06	Upregulated	Significant after correction	Lysophospholipid
OH-Lys	-0.724575	0.131485	-5.51072	1.02023e-07	4.45846e-06	Downregulated	Significant after correction	Amine
5-HT/Trp	0.789517	0.143508	5.50155	1.08984e-07	4.45846e-06	Upregulated	Significant after correction	Amine
4-OH-Pro/Pro	-0.71003	0.129642	-5.47686	1.20499e-07	4.45846e-06	Downregulated	Significant after correction	Amine
Trp	-0.616517	0.113389	-5.43718	1.54052e-07	5.0666e-06	Downregulated	Significant after correction	Amine
LPI (16:0)	0.707012	0.13941	5.07146	8.53221e-07	2.52553e-05	Upregulated	Significant after correction	Lysophospholipid
LPE (16:0)	0.574745	0.12327	4.66249	5.50593e-06	0.000138573	Upregulated	Significant after correction	Lysophospholipid
Cortisol	0.634554	0.136405	4.65198	5.8352e-06	0.000138573	Upregulated	Significant after correction	Steroid Hormone
Tyr	-0.50661	0.109189	-4.63975	6.08599e-06	0.000138573	Downregulated	Significant after correction	Amine
Arg	-0.631118	0.140643	-4.48738	1.17611e-05	0.000248663	Downregulated	Significant after correction	Amine
ADMA	-0.607912	0.137149	-4.43251	1.50488e-05	0.000296962	Downregulated	Significant after correction	Amine
AAA	-0.534394	0.122644	-4.3573	2.06258e-05	0.000381578	Downregulated	Significant after correction	Amine
S1P (18:2)	-0.474431	0.115678	-4.10132	5.86767e-05	0.00102166	Downregulated	Significant after correction	Lysophospholipid
3-Methoxy-tyrosine	-0.54101	0.132947	-4.06935	6.62938e-05	0.00109016	Downregulated	Significant after correction	Amine
LPE (20:4)	-0.500727	0.125531	-3.98886	9.11346e-05	0.00141037	Downregulated	Significant after correction	Lysophospholipid
5-HT	0.579653	0.14566	3.97949	9.5295e-05	0.00141037	Upregulated	Significant after correction	Amine
BCAA/Tyr	0.373808	0.0951853	3.92716	0.000116029	0.00163545	Upregulated	Significant after correction	Amine
Gln	-0.558204	0.143399	-3.89267	0.000132502	0.00178276	Downregulated	Significant after correction	Amine
g-Glu-Gln	-0.571422	0.147871	-3.86432	0.000147657	0.00190028	Downregulated	Significant after correction	Amine
Gly-Pro	-0.477266	0.124078	-3.84651	0.000159091	0.00196212	Downregulated	Significant after correction	Amine
Sum DiHETrEs	-0.491532	0.13111	-3.74901	0.000228381	0.00270107	Downregulated	Significant after correction	Oxylipin
LPE (22:6)	-0.52894	0.141459	-3.73917	0.000237256	0.00270107	Downregulated	Significant after correction	Lysophospholipid
LPE (18:0)	0.426047	0.116263	3.66453	0.00031322	0.00343382	Upregulated	Significant after correction	Lysophospholipid
Trimethyl-Lys	-0.456428	0.129534	-3.5236	0.000526044	0.00556103	Downregulated	Significant after correction	Amine
LPE (22:4)	-0.416567	0.119073	-3.49842	0.000568749	0.00580516	Downregulated	Significant after correction	Lysophospholipid
cLPA (16:1)	-0.475294	0.137231	-3.46345	0.000643999	0.00635412	Downregulated	Significant after correction	Lysophospholipid
Citrulline	-0.416457	0.120797	-3.44757	0.000682842	0.00643886	Downregulated	Significant after correction	Amine
LPS (22:4)	0.505038	0.147074	3.4339	0.000713857	0.00643886	Upregulated	Significant after correction	Lysophospholipid
Met	-0.483248	0.140791	-3.43238	0.000717846	0.00643886	Downregulated	Significant after correction	Amine
LPE (20:3)	-0.440243	0.129245	-3.40626	0.000785917	0.0068421	Downregulated	Significant after correction	Lysophospholipid
8,9-DiHETrE	-0.468271	0.138443	-3.38241	0.000854023	0.00707373	Downregulated	Significant after correction	Oxylipin
Saccharopine	-0.504015	0.149148	-3.37929	0.000863229	0.00707373	Downregulated	Significant after correction	Amine
Sum OG	-0.49877	0.147881	-3.37277	0.000884216	0.00707373	Downregulated	Significant after correction	Endocannabinoid
Sphinganine18.0	0.501864	0.149681	3.3529	0.000950295	0.0074023	Upregulated	Significant after correction	Lysophospholipid
5-KETE/5-HETE	0.452139	0.135976	3.32513	0.00106509	0.00808378	Upregulated	Significant after correction	Oxylipin
PGF2alpha/AA	0.479265	0.146233	3.27739	0.00122161	0.00903995	Upregulated	Significant after correction	Oxylipin
11,12-DiHETrE	-0.42199	0.13023	-3.24035	0.00138346	0.00998793	Downregulated	Significant after correction	Oxylipin
Asn	-0.34727	0.110119	-3.1536	0.00186345	0.0129462	Downregulated	Significant after correction	Amine
Gln/Glu	-0.487121	0.154621	-3.15042	0.0018807	0.0129462	Downregulated	Significant after correction	Amine
Homoserine	-0.429469	0.139448	-3.07977	0.00234218	0.0157565	Downregulated	Significant after correction	Amine
Lys	-0.417495	0.136225	-3.06474	0.00245864	0.0159979	Downregulated	Significant after correction	Amine
Arg/Lys	-0.454047	0.148228	-3.06317	0.00248616	0.0159979	Downregulated	Significant after correction	Amine
PGE1	0.473721	0.155017	3.05592	0.00254127	0.0160046	Upregulated	Significant after correction	Oxylipin
His	-0.403926	0.133598	-3.02345	0.00281781	0.0168091	Downregulated	Significant after correction	Amine
DHEA	0.25122	0.0832478	3.01774	0.00285669	0.0168091	Upregulated	Significant after correction	Endocannabinoid
LPS (16:0)	0.443024	0.146977	3.01424	0.00288932	0.0168091	Upregulated	Significant after correction	Lysophospholipid
PGF2alpha	0.469723	0.15589	3.01316	0.00289617	0.0168091	Upregulated	Significant after correction	Oxylipin
Sum KETEs	0.434597	0.145083	2.99551	0.00306157	0.0172107	Upregulated	Significant after correction	Oxylipin
PGE2/AA	0.443908	0.148262	2.99408	0.00308165	0.0172107	Upregulated	Significant after correction	Oxylipin
5,6-DiHETrE	-0.383151	0.128368	-2.98477	0.00316669	0.0173581	Downregulated	Significant after correction	Oxylipin
LCA	-0.410377	0.138352	-2.96619	0.00337391	0.0181577	Downregulated	Significant after correction	Bile Acid
S-Methyl-Cys	-0.401321	0.135776	-2.95575	0.00346917	0.018337	Downregulated	Significant after correction	Amine
BCAA/AAA	0.306337	0.104552	2.93001	0.00375721	0.0195111	Upregulated	Significant after correction	Amine
Putrescine	0.393296	0.136856	2.8738	0.0044667	0.0227956	Upregulated	Significant after correction	Amine
LPI (18:1)	0.396376	0.138735	2.85707	0.00471502	0.023655	Upregulated	Significant after correction	Lysophospholipid
LPE (18:2)	-0.359966	0.126955	-2.83538	0.00501524	0.0247419	Downregulated	Significant after correction	Lysophospholipid
Sphingosine18.1	0.425878	0.151301	2.81478	0.00534865	0.0256483	Upregulated	Significant after correction	Lysophospholipid
Ser	-0.402134	0.142887	-2.81435	0.00537229	0.0256483	Downregulated	Significant after correction	Amine
12,13-EpOME/LA	-0.36297	0.133696	-2.71489	0.00717855	0.0337278	Downregulated	Significant after correction	Oxylipin
DEA	0.402555	0.148982	2.70204	0.00747917	0.0345911	Upregulated	Significant after correction	Endocannabinoid
Ornithine	-0.361995	0.134887	-2.6837	0.00785911	0.0354815	Downregulated	Significant after correction	Amine
LPS (22:6)	0.289017	0.107843	2.67999	0.00793298	0.0354815	Upregulated	Significant after correction	Lysophospholipid
OH-Lys/Lys	-0.352383	0.131664	-2.67639	0.00803128	0.0354815	Downregulated	Significant after correction	Amine
1-Met-His	-0.367862	0.138556	-2.65497	0.00852501	0.0371089	Downregulated	Significant after correction	Amine
SDMA	-0.324583	0.123114	-2.63644	0.0089892	0.0385624	Downregulated	Significant after correction	Amine
14,15-DiHETrE	-0.341692	0.132102	-2.58658	0.0103554	0.0437887	Downregulated	Significant after correction	Oxylipin
S1P (18:1)	-0.310856	0.123321	-2.5207	0.0124633	0.0519596	Downregulated	Significant after correction	Lysophospholipid
S1P (16:1)	-0.259213	0.104022	-2.49189	0.0134794	0.0554154	Downregulated	Significant after correction	Lysophospholipid
9-KODE/9-HODE	-0.32929	0.133475	-2.46705	0.0144272	0.0584992	Downregulated	Significant after correction	Oxylipin
Ile	-0.384443	0.157822	-2.43592	0.0156906	0.0627624	Downregulated	Significant after correction	Amine
PGE2	0.376711	0.156103	2.41321	0.0166684	0.0657845	Upregulated	Significant after correction	Oxylipin
PGE1/DGLA	0.374682	0.15565	2.40721	0.0169385	0.0659709	Upregulated	Significant after correction	Oxylipin
5-HEPE/EPA	-0.224782	0.0938926	-2.39404	0.0175318	0.0673949	Downregulated	Significant after correction	Oxylipin
5-HETE/AA	-0.3096	0.131259	-2.3587	0.019247	0.0730398	Downregulated	Significant after correction	Oxylipin
Met-SO2	-0.266547	0.114083	-2.33642	0.0204421	0.0765934	Downregulated	Significant after correction	Amine
LPE (20:5)	-0.31619	0.136182	-2.32182	0.0211805	0.078368	Downregulated	Significant after correction	Lysophospholipid
GABA	0.346504	0.149571	2.31665	0.0214726	0.0784677	Upregulated	Significant after correction	Amine
18-HEPE	0.305394	0.132096	2.3119	0.0217871	0.0786462	Upregulated	Significant after correction	Oxylipin
12-HEPE	0.307964	0.134972	2.28168	0.0235141	0.0838577	Upregulated	Significant after correction	Oxylipin
OA	-0.338964	0.150817	-2.24752	0.0256452	0.0903688	Downregulated	Significant after correction	Fatty acid
Gly	-0.286483	0.131235	-2.18297	0.0301448	0.104975	Downregulated	Significant before correction	Amine
5-HETrE/DGLA	-0.283011	0.130136	-2.17474	0.0307774	0.105931	Downregulated	Significant before correction	Oxylipin
LPI (18:2)	0.237098	0.111664	2.12333	0.0348762	0.118659	Upregulated	Significant before correction	Lysophospholipid
g-Glu-Ala	-0.28828	0.137234	-2.10065	0.0368392	0.123914	Downregulated	Significant before correction	Amine
12-KETE	0.29543	0.142349	2.07539	0.0391403	0.130174	Upregulated	Significant before correction	Oxylipin
Sum HEPEs	0.274689	0.132729	2.06955	0.0397018	0.130575	Upregulated	Significant before correction	Oxylipin
LPE (16:1)	-0.283085	0.137648	-2.05659	0.0410957	0.133674	Downregulated	Significant before correction	Lysophospholipid
EPA	0.172032	0.0842553	2.0418	0.0424007	0.13642	Upregulated	Significant before correction	Fatty acid
BCAA	-0.301143	0.150184	-2.00516	0.0462475	0.146693	Downregulated	Significant before correction	Amine
LPS (18:2)	0.262874	0.131294	2.00218	0.0465849	0.146693	Upregulated	Significant before correction	Lysophospholipid
Homocitrulline	-0.250047	0.125456	-1.9931	0.0475182	0.148057	Downregulated	Significant before correction	Amine
14,15-DiHETE	0.249489	0.126058	1.97916	0.0490965	0.151381	Upregulated	Significant before correction	Oxylipin
Ala	-0.284266	0.145223	-1.95744	0.0515927	0.157437	Downregulated	Not significant	Amine
11,12-DiHETrE/11,12-EpETrE	-0.251978	0.129242	-1.94966	0.0525181	0.158431	Downregulated	Not significant	Oxylipin
5-HETE	-0.295623	0.151924	-1.94587	0.0529888	0.158431	Downregulated	Not significant	Oxylipin
TXB1	0.270533	0.140201	1.92961	0.0549713	0.162715	Upregulated	Not significant	Oxylipin
Mead.Acid	-0.272296	0.14248	-1.91111	0.0573549	0.168089	Downregulated	Not significant	Fatty acid
Ornithine/Arg	0.29849	0.15684	1.90315	0.0584026	0.169482	Upregulated	Not significant	Amine
DPA	-0.266748	0.143466	-1.85931	0.0643555	0.183015	Downregulated	Not significant	Fatty acid
Met-SO	-0.271899	0.146409	-1.85712	0.0646669	0.183015	Downregulated	Not significant	Amine
LA	0.195941	0.105608	1.85537	0.0649207	0.183015	Upregulated	Not significant	Fatty acid
Kyn/Trp	0.270966	0.149424	1.81341	0.0711865	0.197284	Upregulated	Not significant	Amine
cLPA (14:0)	-0.18448	0.101865	-1.81102	0.0715479	0.197284	Downregulated	Not significant	Lysophospholipid
15-HEPE	0.217032	0.120021	1.80829	0.0719819	0.197284	Upregulated	Not significant	Oxylipin
5-HETrE	-0.244452	0.135906	-1.79868	0.0734879	0.199563	Downregulated	Not significant	Oxylipin
Glu/GABA	-0.245561	0.13719	-1.78994	0.0749037	0.201559	Downregulated	Not significant	Amine
Carnosine	-0.207647	0.117584	-1.76595	0.0788454	0.210254	Downregulated	Not significant	Amine
GLA	-0.250706	0.142478	-1.75961	0.0799091	0.211188	Downregulated	Not significant	Fatty acid
Leu	-0.272394	0.155559	-1.75107	0.0814397	0.213329	Downregulated	Not significant	Amine
8,12-iso-iPF2alpha-VI	-0.263147	0.151685	-1.73483	0.0842187	0.218673	Downregulated	Not significant	Oxylipin
Gly-Gly	0.22089	0.129842	1.70122	0.0905877	0.233165	Upregulated	Not significant	Amine
8,12-iso-iPF2alpha-VI/AA	-0.2427	0.144287	-1.68206	0.0940618	0.24002	Downregulated	Not significant	Oxylipin
LPA (20:5)	0.213413	0.1277	1.67121	0.096155	0.243264	Upregulated	Not significant	Lysophospholipid
TLCA-3S	-0.246375	0.149762	-1.64511	0.101415	0.253686	Downregulated	Not significant	Bile Acid
12-HETE/AA	0.255021	0.155258	1.64256	0.101988	0.253686	Upregulated	Not significant	Oxylipin
TXB2	0.21799	0.134855	1.61648	0.107466	0.265082	Upregulated	Not significant	Oxylipin
15-HETE/AA	0.237991	0.148537	1.60223	0.110582	0.270515	Upregulated	Not significant	Oxylipin
Sum TXs	0.224973	0.141283	1.59236	0.112789	0.273653	Upregulated	Not significant	Oxylipin
5-KETE	0.247367	0.155962	1.58607	0.114238	0.274915	Upregulated	Not significant	Oxylipin
15-HETrE	0.238545	0.151669	1.5728	0.117263	0.278482	Upregulated	Not significant	Oxylipin
15-HETrE/DGLA	0.241862	0.153925	1.5713	0.117602	0.278482	Upregulated	Not significant	Oxylipin
Val	-0.217026	0.139927	-1.551	0.122421	0.287565	Downregulated	Not significant	Amine
Arg/ADMA	-0.236185	0.152671	-1.54701	0.123381	0.287565	Downregulated	Not significant	Amine
Kyn	-0.221246	0.143725	-1.53937	0.125217	0.289563	Downregulated	Not significant	Amine
TXB2/AA	0.203792	0.133115	1.53094	0.127304	0.292108	Upregulated	Not significant	Oxylipin
11-HETE/AA	0.231628	0.152099	1.52287	0.129289	0.293922	Upregulated	Not significant	Oxylipin
Asp	0.224599	0.148084	1.51669	0.13098	0.293922	Upregulated	Not significant	Amine
TUDCA	0.21906	0.144505	1.51593	0.131073	0.293922	Upregulated	Not significant	Bile Acid
LPS (18:1)	0.232883	0.155376	1.49884	0.135446	0.298728	Upregulated	Not significant	Lysophospholipid
beta-Ala	-0.200136	0.133635	-1.49763	0.135726	0.298728	Downregulated	Not significant	Amine
Sum BA	0.237671	0.158922	1.49553	0.136244	0.298728	Upregulated	Not significant	Bile Acid
13-HDoHE/DHA	0.224184	0.151916	1.47571	0.141497	0.307965	Upregulated	Not significant	Oxylipin
cLPA (20:4)	-0.196558	0.135511	-1.45049	0.148393	0.320615	Downregulated	Not significant	Lysophospholipid
12-HHTrE	0.184599	0.128223	1.43968	0.151442	0.324833	Upregulated	Not significant	Oxylipin
11,12-EpETrE/AA	-0.201822	0.141008	-1.43128	0.153827	0.327575	Downregulated	Not significant	Oxylipin
16-HDoHE/DHA	0.215042	0.151611	1.41838	0.157532	0.33223	Upregulated	Not significant	Oxylipin
20-HDoHE/DHA	0.202158	0.14326	1.41113	0.159665	0.33223	Upregulated	Not significant	Oxylipin
11,12-EpETrE	-0.177586	0.126131	-1.40795	0.160592	0.33223	Downregulated	Not significant	Oxylipin
Cystathionine	-0.159718	0.113691	-1.40484	0.161597	0.33223	Downregulated	Not significant	Amine
TXB1/DGLA	0.199358	0.142049	1.40344	0.16195	0.33223	Upregulated	Not significant	Oxylipin
12-HETE	0.220854	0.157654	1.40088	0.162748	0.33223	Upregulated	Not significant	Oxylipin
9-HEPE	0.158791	0.114495	1.38688	0.166961	0.338497	Upregulated	Not significant	Oxylipin
LPG (20:4)	-0.172669	0.125359	-1.3774	0.169824	0.341959	Downregulated	Not significant	Lysophospholipid
12,13-EpOME	-0.195208	0.142232	-1.37246	0.171349	0.342699	Downregulated	Not significant	Oxylipin
Sarcosine	-0.191516	0.140799	-1.36021	0.175192	0.348033	Downregulated	Not significant	Amine
LPG (22:6)	0.129049	0.0956362	1.34938	0.178661	0.352558	Upregulated	Not significant	Lysophospholipid
12-HHTrE/AA	0.168945	0.125783	1.34315	0.180705	0.35423	Upregulated	Not significant	Oxylipin
w3FA/w6FA	0.113129	0.0855239	1.32278	0.187321	0.364784	Upregulated	Not significant	Fatty acid
12,13-DiHOME/12,13-EpOME	0.126644	0.0960126	1.31904	0.188596	0.364866	Upregulated	Not significant	Oxylipin
14-HDoHE/DHA	0.194822	0.148338	1.31336	0.190542	0.366237	Upregulated	Not significant	Oxylipin
FA (16:0)	-0.198983	0.15299	-1.30063	0.194842	0.372085	Downregulated	Not significant	Fatty acid
9-HODE/9-HpODE	0.184425	0.142823	1.29128	0.19805	0.375465	Upregulated	Not significant	Oxylipin
LPE (18:1)	-0.161346	0.125272	-1.28796	0.199149	0.375465	Downregulated	Not significant	Lysophospholipid
20-HDoHE	0.174032	0.136002	1.27963	0.202059	0.376421	Upregulated	Not significant	Oxylipin
AEA	0.142004	0.111377	1.27499	0.203821	0.376421	Upregulated	Not significant	Endocannabinoid
11-HDoHE/DHA	0.195544	0.153534	1.27362	0.204219	0.376421	Upregulated	Not significant	Oxylipin
11-HETE	0.189038	0.148613	1.27201	0.204742	0.376421	Upregulated	Not significant	Oxylipin
12-HEPE/EPA	0.186449	0.147855	1.26102	0.208727	0.381378	Upregulated	Not significant	Oxylipin
LPA (22:4)	-0.195748	0.156703	-1.24916	0.212979	0.38676	Downregulated	Not significant	Lysophospholipid
12-KETE/12-HETE	0.188572	0.151574	1.2441	0.21482	0.387723	Upregulated	Not significant	Oxylipin
O-Acetyl-Ser	-0.164756	0.133327	-1.23573	0.217958	0.38874	Downregulated	Not significant	Amine
13-HDoHE	0.150103	0.121491	1.23551	0.21801	0.38874	Upregulated	Not significant	Oxylipin
9-HODE	0.17	0.138531	1.22716	0.221117	0.389782	Upregulated	Not significant	Oxylipin
delta-17,6-keto-PGF1alpha	0.177816	0.144939	1.22683	0.22127	0.389782	Upregulated	Not significant	Oxylipin
14-HDoHE	0.195004	0.15936	1.22367	0.222545	0.389782	Upregulated	Not significant	Oxylipin
EA	0.150455	0.123868	1.21464	0.225841	0.393228	Upregulated	Not significant	Amine
Sum SBA	-0.195546	0.163166	-1.19845	0.232093	0.401751	Downregulated	Not significant	Bile Acid
8-HETrE	0.181156	0.152469	1.18815	0.23615	0.40565	Upregulated	Not significant	Oxylipin
cLPA (18:0)	0.159574	0.134592	1.18561	0.237086	0.40565	Upregulated	Not significant	Lysophospholipid
AdA	-0.171516	0.145947	-1.17519	0.24122	0.410351	Downregulated	Not significant	Fatty acid
8-iso-PGF3alpha	-0.11712	0.10037	-1.16688	0.244903	0.413201	Downregulated	Not significant	Oxylipin
LPI (22:4)	-0.156417	0.134371	-1.16407	0.245687	0.413201	Downregulated	Not significant	Lysophospholipid
Sum DiHETEs	0.162739	0.14084	1.15549	0.249211	0.41676	Upregulated	Not significant	Oxylipin
15-HETE	0.174638	0.15242	1.14577	0.253166	0.420995	Upregulated	Not significant	Oxylipin
17-HDoHE/DHA	0.175733	0.154028	1.14091	0.255212	0.421844	Upregulated	Not significant	Oxylipin
Sum PBA	0.172898	0.151976	1.13766	0.256527	0.421844	Upregulated	Not significant	Bile Acid
8-HETrE/DGLA	0.169141	0.149632	1.13038	0.259597	0.424534	Upregulated	Not significant	Oxylipin
LPE (14:0)	0.152132	0.135645	1.12154	0.263321	0.428259	Upregulated	Not significant	Lysophospholipid
16-HDoHE	0.130065	0.116338	1.11799	0.264824	0.42835	Upregulated	Not significant	Oxylipin
LPI (16:1)	0.154539	0.141107	1.09519	0.274673	0.439633	Upregulated	Not significant	Lysophospholipid
LPG (18:1)	-0.164448	0.150386	-1.09351	0.275396	0.439633	Downregulated	Not significant	Lysophospholipid
GCA	-0.162981	0.149654	-1.08905	0.277366	0.439633	Downregulated	Not significant	Bile Acid
11-HDoHE	0.154228	0.141716	1.08829	0.277741	0.439633	Upregulated	Not significant	Oxylipin
PAF 18(2)	0.133068	0.123691	1.07581	0.283222	0.445822	Upregulated	Not significant	PAF
PGF1alpha	-0.116588	0.108699	-1.07258	0.284663	0.445822	Downregulated	Not significant	Oxylipin
HomoCys	-0.151631	0.142286	-1.06568	0.287767	0.448311	Downregulated	Not significant	Amine
LPA (20:4)	-0.137049	0.129686	-1.05678	0.291829	0.45019	Downregulated	Not significant	Lysophospholipid
3-Methoxy-tyramine	0.17538	0.165987	1.05659	0.292015	0.45019	Upregulated	Not significant	Amine
Glu	0.151944	0.148811	1.02105	0.308564	0.473238	Upregulated	Not significant	Amine
Sum LG	-0.125608	0.12405	-1.01255	0.312426	0.476691	Downregulated	Not significant	Endocannabinoid
LPI (14:0)	0.118495	0.120247	0.985431	0.325549	0.492028	Upregulated	Not significant	Lysophospholipid
Sum HDoHEs	0.148438	0.150698	0.985001	0.325803	0.492028	Upregulated	Not significant	Oxylipin
LPG (16:0)	0.139409	0.14533	0.959257	0.338512	0.508202	Upregulated	Not significant	Lysophospholipid
8-HDoHE/DHA	0.143513	0.150056	0.956396	0.339946	0.508202	Upregulated	Not significant	Oxylipin
17-HDoHE	0.124678	0.133041	0.937145	0.349749	0.52023	Upregulated	Not significant	Oxylipin
Sum HODEs	0.127081	0.140367	0.905342	0.366307	0.542134	Upregulated	Not significant	Oxylipin
17,18-DiHETE	0.122251	0.138121	0.885099	0.377101	0.555333	Upregulated	Not significant	Oxylipin
LPA (22:6)	-0.119498	0.136069	-0.878216	0.380825	0.555843	Downregulated	Not significant	Lysophospholipid
PAF 16(0)	-0.134771	0.154016	-0.875046	0.382533	0.555843	Downregulated	Not significant	PAF
18-HEPE/EPA	0.121774	0.13931	0.874119	0.383081	0.555843	Upregulated	Not significant	Oxylipin
2,3-dinor-8-iso-PGF2alpha/AA	0.130497	0.153795	0.848508	0.397105	0.573382	Upregulated	Not significant	Oxylipin
19,20-EpDPE	0.125611	0.149136	0.842261	0.400578	0.574821	Upregulated	Not significant	Oxylipin
LPG (16:1)	-0.1259	0.149981	-0.839441	0.402175	0.574821	Downregulated	Not significant	Lysophospholipid
LPS (20:4)	-0.0972494	0.116646	-0.833715	0.405429	0.574821	Downregulated	Not significant	Lysophospholipid
8-iso-PGF3alpha/DGLA	-0.0959059	0.115127	-0.833043	0.40587	0.574821	Downregulated	Not significant	Oxylipin
LPG (18:0)	0.10834	0.131703	0.822607	0.41166	0.580244	Upregulated	Not significant	Lysophospholipid
9-HpODE/LA	-0.115901	0.142319	-0.814376	0.416331	0.584047	Downregulated	Not significant	Oxylipin
Anserine	-0.119258	0.147299	-0.809629	0.419095	0.585152	Downregulated	Not significant	Amine
Sum PGs	0.122082	0.15395	0.793001	0.428654	0.595179	Upregulated	Not significant	Oxylipin
cLPA (18:2)	-0.101557	0.129358	-0.78508	0.433276	0.595179	Downregulated	Not significant	Lysophospholipid
TXB3	0.104463	0.133331	0.783491	0.434203	0.595179	Upregulated	Not significant	Oxylipin
HCA	0.105825	0.135315	0.782062	0.435071	0.595179	Upregulated	Not significant	Bile Acid
Sum AG	-0.108837	0.139685	-0.779156	0.43675	0.595179	Downregulated	Not significant	Endocannabinoid
AABA	0.114978	0.148083	0.776443	0.438341	0.595179	Upregulated	Not significant	Amine
8-HDoHE	0.0901629	0.118329	0.761965	0.446917	0.602801	Upregulated	Not significant	Oxylipin
5-aminolevulic acid	-0.105003	0.138649	-0.757328	0.449683	0.602801	Downregulated	Not significant	Amine
cLPA (18:1)	-0.0980442	0.129583	-0.756615	0.450117	0.602801	Downregulated	Not significant	Lysophospholipid
PGF1alpha/DGLA	-0.093392	0.124019	-0.753048	0.452261	0.602801	Downregulated	Not significant	Oxylipin
Sum HETrEs	0.111469	0.148631	0.749968	0.454137	0.602801	Upregulated	Not significant	Oxylipin
Phe	0.106163	0.143848	0.738022	0.461382	0.609683	Upregulated	Not significant	Amine
LPE (22:5)	-0.103	0.140438	-0.73342	0.464102	0.610552	Downregulated	Not significant	Lysophospholipid
19,20-EpDPE/DHA	0.0992545	0.137431	0.722214	0.470955	0.616826	Upregulated	Not significant	Oxylipin
3-Met-His	0.107535	0.150583	0.71412	0.475938	0.620607	Upregulated	Not significant	Amine
LPA (20:3)	-0.0849871	0.120935	-0.702751	0.482987	0.627036	Downregulated	Not significant	Lysophospholipid
FA (18:0)	-0.100621	0.147342	-0.682906	0.495446	0.639658	Downregulated	Not significant	Fatty acid
LPA (14:0)	0.0708957	0.104423	0.678929	0.497917	0.639658	Upregulated	Not significant	Lysophospholipid
19,20-DiHDPA	0.0981555	0.145002	0.676926	0.499192	0.639658	Upregulated	Not significant	Oxylipin
5-OH-Trp	-0.0988293	0.149155	-0.662593	0.508337	0.648568	Downregulated	Not significant	Amine
Cys	-0.0877182	0.13389	-0.655154	0.513074	0.64981	Downregulated	Not significant	Amine
2-aminoadipic acid	-0.0822967	0.125802	-0.654179	0.513701	0.64981	Downregulated	Not significant	Amine
THDCA	0.0673626	0.104672	0.643561	0.520554	0.65416	Upregulated	Not significant	Bile Acid
TCA	-0.0782031	0.121803	-0.642046	0.52156	0.65416	Downregulated	Not significant	Bile Acid
LPE (18:3)	-0.0778988	0.122593	-0.635424	0.525829	0.656731	Downregulated	Not significant	Lysophospholipid
ALA	0.0630515	0.100505	0.627346	0.531099	0.660526	Upregulated	Not significant	Fatty acid
LPI (22:6)	0.0894966	0.143711	0.622756	0.534105	0.661486	Upregulated	Not significant	Lysophospholipid
5-iPF2alpha-VI/AA	0.0860676	0.14487	0.594101	0.553113	0.682172	Upregulated	Not significant	Oxylipin
Coriolic acid	0.0835331	0.142937	0.584406	0.559569	0.687271	Upregulated	Not significant	Oxylipin
LPG (18:2)	-0.071308	0.124009	-0.575021	0.565881	0.692152	Downregulated	Not significant	Lysophospholipid
10-HDoHE/DHA	0.0861136	0.150778	0.571127	0.568543	0.692374	Upregulated	Not significant	Oxylipin
10-HDoHE	0.0821047	0.144668	0.567538	0.570968	0.692374	Upregulated	Not significant	Oxylipin
Tau	0.0757383	0.134731	0.562146	0.574608	0.692374	Upregulated	Not significant	Amine
LPG (20:3)	-0.0848467	0.151256	-0.560948	0.575419	0.692374	Downregulated	Not significant	Lysophospholipid
2,3-dinor-8-iso-PGF2alpha	0.0867957	0.157239	0.551999	0.581524	0.696887	Upregulated	Not significant	Oxylipin
O-PO3-EA	0.0852192	0.155858	0.546776	0.585141	0.698394	Upregulated	Not significant	Amine
delta-17,6-keto-PGF1alpha/EPA	0.0703141	0.130869	0.537287	0.591663	0.703342	Upregulated	Not significant	Oxylipin
Clupanodonic.acid	0.0606773	0.119615	0.50727	0.612486	0.725183	Upregulated	Not significant	Fatty acid
5-iPF2alpha-VI	0.0670825	0.142411	0.47105	0.63809	0.752489	Upregulated	Not significant	Oxylipin
Glutathione	0.0625129	0.135979	0.459726	0.646177	0.757081	Upregulated	Not significant	Amine
Sum iPs	0.0607553	0.132526	0.458441	0.647099	0.757081	Upregulated	Not significant	Oxylipin
9-HEPE/EPA	-0.0613115	0.137964	-0.444401	0.657237	0.765914	Downregulated	Not significant	Oxylipin
LPA (22:5)	0.0581214	0.138029	0.421083	0.674123	0.780388	Upregulated	Not significant	Lysophospholipid
20-HETE/AA	-0.0595485	0.141763	-0.420057	0.67493	0.780388	Downregulated	Not significant	Oxylipin
GCDCA	0.04654	0.117401	0.396419	0.6922	0.797241	Upregulated	Not significant	Bile Acid
7-HDoHE	0.0438989	0.119382	0.367717	0.713446	0.818528	Upregulated	Not significant	Oxylipin
7-HDoHE/DHA	0.0546604	0.150465	0.363278	0.716754	0.819148	Upregulated	Not significant	Oxylipin
13,14-dihydro-15-keto-PGF2alpha	-0.0471319	0.141648	-0.33274	0.739656	0.84207	Downregulated	Not significant	Oxylipin
LPA (18:0)	0.0415503	0.131131	0.316861	0.75167	0.852468	Upregulated	Not significant	Lysophospholipid
S1P (18:0)	-0.042704	0.141886	-0.300974	0.763725	0.862834	Downregulated	Not significant	Lysophospholipid
LPG (22:4)	-0.043425	0.146435	-0.296549	0.767104	0.863357	Downregulated	Not significant	Lysophospholipid
20-HETE	-0.042502	0.145972	-0.291165	0.771223	0.863657	Downregulated	Not significant	Oxylipin
LPG (18:3)	0.0315322	0.109278	0.288549	0.773206	0.863657	Upregulated	Not significant	Lysophospholipid
PGA2/AA	0.0372439	0.137125	0.271605	0.786191	0.874859	Upregulated	Not significant	Oxylipin
Cys/Cystathionine	0.038013	0.146116	0.260156	0.794993	0.88134	Upregulated	Not significant	Amine
ETE	-0.039004	0.154036	-0.253214	0.800351	0.88397	Downregulated	Not significant	Fatty acid
5-HEPE	0.0324589	0.137332	0.236353	0.813386	0.895026	Upregulated	Not significant	Oxylipin
9-HOTrE/ALA	-0.0292655	0.130579	-0.224121	0.822881	0.902122	Downregulated	Not significant	Oxylipin
Citrulline/Ornithine	-0.0237944	0.118583	-0.200656	0.84116	0.918497	Downregulated	Not significant	Amine
LPG (14:0)	-0.0195308	0.0991478	-0.196986	0.844024	0.918497	Downregulated	Not significant	Lysophospholipid
TXB3/EPA	-0.0238995	0.128773	-0.185595	0.852942	0.923333	Downregulated	Not significant	Oxylipin
19,20-DiHDPA/19,20-EpDPE	-0.0256122	0.139699	-0.183338	0.854706	0.923333	Downregulated	Not significant	Oxylipin
DGLA	0.0265039	0.152487	0.173811	0.862178	0.925991	Upregulated	Not significant	Fatty acid
9-HOTrE	0.0222061	0.131846	0.168425	0.866415	0.925991	Upregulated	Not significant	Oxylipin
PGA2	0.0231631	0.141669	0.163501	0.87028	0.925991	Upregulated	Not significant	Oxylipin
3-AIBA	0.0153443	0.0956611	0.160403	0.872736	0.925991	Upregulated	Not significant	Amine
LPA (16:1)	-0.0210517	0.131338	-0.160287	0.872809	0.925991	Downregulated	Not significant	Lysophospholipid
DHA	0.0172436	0.116226	0.148363	0.882196	0.932608	Upregulated	Not significant	Fatty acid
9-KODE	-0.0197748	0.137933	-0.143365	0.886137	0.933439	Downregulated	Not significant	Oxylipin
LPA (18:2)	-0.0155928	0.121684	-0.128142	0.89816	0.938311	Downregulated	Not significant	Lysophospholipid
9-HpODE	0.016478	0.128735	0.127999	0.898269	0.938311	Upregulated	Not significant	Oxylipin
LPA (18:1)	-0.0170924	0.136228	-0.125468	0.900271	0.938311	Downregulated	Not significant	Lysophospholipid
AA	-0.0168782	0.154109	-0.109521	0.912894	0.948129	Downregulated	Not significant	Fatty acid
11beta-PGF2alpha/AA	0.010963	0.116271	0.0942879	0.924983	0.957325	Upregulated	Not significant	Oxylipin
LPI (20:4)	0.00937881	0.133439	0.0702853	0.944032	0.969493	Upregulated	Not significant	Lysophospholipid
Sum HETEs	0.0105088	0.156751	0.0670415	0.946612	0.969493	Upregulated	Not significant	Oxylipin
13,14-dihydro-15-keto-PGF2alpha/AA	-0.00946516	0.146005	-0.0648276	0.948372	0.969493	Downregulated	Not significant	Oxylipin
15-HEPE/EPA	0.00823744	0.130794	0.0629805	0.949842	0.969493	Upregulated	Not significant	Oxylipin
12,13-DiHOME	-0.0048206	0.0994223	-0.0484861	0.961374	0.977892	Downregulated	Not significant	Oxylipin
11beta-PGF2alpha	-0.00289392	0.0926015	-0.0312514	0.975109	0.987702	Downregulated	Not significant	Oxylipin
Pro	-0.00414389	0.148004	-0.0279985	0.977691	0.987702	Downregulated	Not significant	Amine
LPA (16:0)	-0.00172844	0.122819	-0.0140731	0.988785	0.995511	Downregulated	Not significant	Lysophospholipid
CA	-0.000702642	0.138765	-0.00506355	0.995965	0.996766	Downregulated	Not significant	Bile Acid
Cystathionine/HomoCys	-0.000555418	0.136878	-0.00405775	0.996766	0.996766	Downregulated	Not significant	Amine

## Sheet: Table S5
Table S5: Linear mixed-effect model results of the "C_SINS" model comparing control with systemic inflammation-no sepsis
Metabolite	Estimate	Standard Error	z-value	p-value	Adjusted p-value	Expression	Significance	Category
Trp	-0.572193	0.129078	-4.43292	2.01046e-05	0.00595097	Downregulated	Significant after correction	Amine
LPS (18:0)	0.667457	0.158017	4.22394	4.66071e-05	0.00689785	Upregulated	Significant after correction	Lysophospholipid
Gln	-0.746631	0.181902	-4.10458	7.24183e-05	0.00714527	Downregulated	Significant after correction	Amine
Ornithine	-0.584349	0.15667	-3.7298	0.000291949	0.0183176	Downregulated	Significant after correction	Amine
g-Glu-Gln	-0.701341	0.188622	-3.71824	0.000309419	0.0183176	Downregulated	Significant after correction	Amine
PGF1alpha	-0.451533	0.123578	-3.65384	0.000373529	0.0184274	Downregulated	Significant after correction	Oxylipin
Thr	-0.488021	0.144272	-3.38263	0.000955009	0.0403832	Downregulated	Significant after correction	Amine
Sum SBA	-0.637862	0.195373	-3.26484	0.00142942	0.0528884	Downregulated	Significant after correction	Bile Acid
Saccharopine	-0.605904	0.190285	-3.18419	0.00186056	0.0611918	Downregulated	Significant after correction	Amine
Ser	-0.578313	0.185414	-3.11903	0.00226841	0.0671451	Downregulated	Significant after correction	Amine
Sum OG	-0.528367	0.173896	-3.03841	0.00293007	0.0760166	Downregulated	Significant after correction	Endocannabinoid
LCA	-0.512008	0.169506	-3.02059	0.00308175	0.0760166	Downregulated	Significant after correction	Bile Acid
Gly	-0.506828	0.172518	-2.93783	0.00394921	0.0899205	Downregulated	Significant after correction	Amine
Citrulline/Ornithine	0.363512	0.126109	2.88253	0.00463152	0.0952482	Upregulated	Significant after correction	Amine
Sum DiHETrEs	-0.471269	0.164088	-2.87205	0.00482677	0.0952482	Downregulated	Significant after correction	Oxylipin
His	-0.48352	0.171529	-2.81888	0.00568058	0.100622	Downregulated	Significant before correction	Amine
Gln/Glu	-0.534208	0.191356	-2.7917	0.00610409	0.100622	Downregulated	Significant before correction	Amine
Cortisol	0.489215	0.1761	2.77805	0.00628853	0.100622	Upregulated	Significant before correction	Steroid Hormone
5-HETE/AA	-0.419499	0.151387	-2.77103	0.00645884	0.100622	Downregulated	Significant before correction	Oxylipin
4-OH-Pro	-0.435746	0.158648	-2.74663	0.00687585	0.101763	Downregulated	Significant before correction	Amine
8,9-DiHETrE	-0.458195	0.172032	-2.66342	0.00873207	0.123081	Downregulated	Significant before correction	Oxylipin
OH-Lys	-0.465007	0.176515	-2.63438	0.00945941	0.124998	Downregulated	Significant before correction	Amine
cLPA (16:1)	-0.458261	0.175157	-2.61629	0.00994179	0.124998	Downregulated	Significant before correction	Lysophospholipid
cLPA (14:0)	-0.344569	0.132045	-2.60948	0.010135	0.124998	Downregulated	Significant before correction	Lysophospholipid
19,20-EpDPE/DHA	-0.387354	0.149414	-2.59248	0.0106242	0.12579	Downregulated	Significant before correction	Oxylipin
Lys	-0.462337	0.185477	-2.49269	0.0139715	0.154565	Downregulated	Significant before correction	Amine
SDMA	-0.403903	0.162308	-2.48849	0.0140989	0.154565	Downregulated	Significant before correction	Amine
5,6-DiHETrE	-0.407279	0.165509	-2.46077	0.0152363	0.15842	Downregulated	Significant before correction	Oxylipin
S1P (18:2)	-0.337452	0.137414	-2.45573	0.0155209	0.15842	Downregulated	Significant before correction	Lysophospholipid
19,20-EpDPE	-0.470385	0.193222	-2.43443	0.0163086	0.160912	Downregulated	Significant before correction	Oxylipin
ADMA	-0.419448	0.174889	-2.39837	0.0180151	0.172015	Downregulated	Significant before correction	Amine
Cys	-0.417954	0.177837	-2.3502	0.0204863	0.185141	Downregulated	Significant before correction	Amine
TLCA-3S	-0.459222	0.195786	-2.34553	0.0206408	0.185141	Downregulated	Significant before correction	Bile Acid
5-HETE	-0.449162	0.195621	-2.29608	0.0234638	0.194301	Downregulated	Significant before correction	Oxylipin
BCAA	-0.443744	0.193421	-2.29419	0.0234842	0.194301	Downregulated	Significant before correction	Amine
Ile	-0.46045	0.200973	-2.29111	0.0236312	0.194301	Downregulated	Significant before correction	Amine
Val	-0.411557	0.181206	-2.27121	0.0248817	0.199053	Downregulated	Significant before correction	Amine
PAF 16(0)	-0.44502	0.199907	-2.22613	0.0277275	0.215983	Downregulated	Significant before correction	PAF
8-HDoHE/DHA	-0.407679	0.186072	-2.19098	0.0302765	0.229791	Downregulated	Significant before correction	Oxylipin
9-HpODE/LA	-0.421837	0.197175	-2.1394	0.0342879	0.251989	Downregulated	Significant before correction	Oxylipin
14-HDoHE/DHA	0.431437	0.20229	2.13277	0.0349038	0.251989	Upregulated	Significant before correction	Oxylipin
EA	0.312555	0.150038	2.08317	0.0392026	0.263573	Upregulated	Significant before correction	Amine
17,18-DiHETE	-0.363051	0.1747	-2.07814	0.039689	0.263573	Downregulated	Significant before correction	Oxylipin
cLPA (18:2)	-0.353267	0.1704	-2.07316	0.0402948	0.263573	Downregulated	Significant before correction	Lysophospholipid
Sum BA	-0.442834	0.215135	-2.0584	0.0416387	0.263573	Downregulated	Significant before correction	Bile Acid
Met	-0.379093	0.184857	-2.05074	0.0423603	0.263573	Downregulated	Significant before correction	Amine
9-HpODE	-0.356482	0.174563	-2.04214	0.0432298	0.263573	Downregulated	Significant before correction	Oxylipin
Asn	-0.227447	0.111528	-2.03936	0.0435381	0.263573	Downregulated	Significant before correction	Amine
S-Methyl-Cys	-0.356569	0.175987	-2.0261	0.044803	0.263573	Downregulated	Significant before correction	Amine
LPI (18:0)	0.313327	0.155235	2.0184	0.0458107	0.263573	Upregulated	Significant before correction	Lysophospholipid
5-HT/Trp	0.369853	0.183723	2.01311	0.0462296	0.263573	Upregulated	Significant before correction	Amine
11,12-DiHETrE	-0.331948	0.165051	-2.01119	0.0463771	0.263573	Downregulated	Significant before correction	Oxylipin
GCDCA	-0.312387	0.156315	-1.99844	0.0478067	0.263573	Downregulated	Significant before correction	Bile Acid
16-HDoHE/DHA	-0.388256	0.194602	-1.99513	0.0481196	0.263573	Downregulated	Significant before correction	Oxylipin
7-HDoHE/DHA	-0.404235	0.203411	-1.98728	0.0489941	0.263573	Downregulated	Significant before correction	Oxylipin
Sum AG	-0.343387	0.173393	-1.9804	0.0498651	0.263573	Downregulated	Significant before correction	Endocannabinoid
O-PO3-EA	0.381133	0.195025	1.95428	0.0530209	0.275154	Upregulated	Not significant	Amine
5-KETE	-0.430377	0.221517	-1.94287	0.0543178	0.275154	Downregulated	Not significant	Oxylipin
Tau	0.353931	0.183258	1.93133	0.0556194	0.275154	Upregulated	Not significant	Amine
Sum LG	-0.314854	0.163668	-1.92373	0.0566745	0.275154	Downregulated	Not significant	Endocannabinoid
PGF1alpha/DGLA	-0.300014	0.156045	-1.92261	0.0568653	0.275154	Downregulated	Not significant	Oxylipin
Kyn	-0.331389	0.174326	-1.90097	0.0596153	0.275154	Downregulated	Not significant	Amine
LPE (22:6)	-0.353441	0.1866	-1.89411	0.0605917	0.275154	Downregulated	Not significant	Lysophospholipid
Arg	-0.355096	0.187942	-1.88939	0.06111	0.275154	Downregulated	Not significant	Amine
PAF 18(2)	-0.309605	0.163937	-1.88856	0.0612184	0.275154	Downregulated	Not significant	PAF
Leu	-0.385169	0.203911	-1.88891	0.061352	0.275154	Downregulated	Not significant	Amine
Anserine	-0.294599	0.161093	-1.82875	0.0697646	0.304544	Downregulated	Not significant	Amine
LPG (14:0)	-0.219713	0.120245	-1.82721	0.0699628	0.304544	Downregulated	Not significant	Lysophospholipid
LPS (18:1)	0.36864	0.20305	1.81551	0.0718386	0.308177	Upregulated	Not significant	Lysophospholipid
19,20-DiHDPA/19,20-EpDPE	0.322135	0.180048	1.78917	0.0759424	0.321128	Upregulated	Not significant	Oxylipin
7-HDoHE	-0.289043	0.163185	-1.77126	0.0788648	0.325896	Downregulated	Not significant	Oxylipin
GCA	-0.349592	0.197511	-1.76999	0.079272	0.325896	Downregulated	Not significant	Bile Acid
2,3-dinor-8-iso-PGF2alpha	-0.380457	0.216383	-1.75826	0.0810597	0.328681	Downregulated	Not significant	Oxylipin
O-Acetyl-Ser	-0.291528	0.16857	-1.72942	0.0861245	0.344498	Downregulated	Not significant	Amine
LPG (20:3)	-0.32393	0.18887	-1.71509	0.0887141	0.346136	Downregulated	Not significant	Lysophospholipid
LPE (20:3)	-0.284615	0.166023	-1.71431	0.0888727	0.346136	Downregulated	Not significant	Lysophospholipid
11,12-EpETrE/AA	-0.300723	0.176043	-1.70824	0.0900849	0.3463	Downregulated	Not significant	Oxylipin
9-HOTrE/ALA	-0.297365	0.175723	-1.69224	0.0933272	0.349143	Downregulated	Not significant	Oxylipin
Pro	-0.317713	0.188178	-1.68837	0.0939623	0.349143	Downregulated	Not significant	Amine
TCA	-0.240462	0.142572	-1.6866	0.0943629	0.349143	Downregulated	Not significant	Bile Acid
2,3-dinor-8-iso-PGF2alpha/AA	-0.361524	0.215543	-1.67727	0.0959303	0.35056	Downregulated	Not significant	Oxylipin
14,15-DiHETrE	-0.288463	0.174031	-1.65754	0.0999097	0.36065	Downregulated	Not significant	Oxylipin
16-HDoHE	-0.25644	0.155579	-1.6483	0.101709	0.362722	Downregulated	Not significant	Oxylipin
Sum DiHETEs	-0.289582	0.177471	-1.63171	0.105448	0.371579	Downregulated	Not significant	Oxylipin
9-KODE	-0.301685	0.18717	-1.61182	0.109429	0.377344	Downregulated	Not significant	Oxylipin
cLPA (18:1)	-0.275173	0.171589	-1.60367	0.111317	0.377344	Downregulated	Not significant	Lysophospholipid
14,15-DiHETE	-0.257874	0.160765	-1.60405	0.111407	0.377344	Downregulated	Not significant	Oxylipin
DEA	0.32059	0.20026	1.60087	0.112183	0.377344	Upregulated	Not significant	Endocannabinoid
8-HDoHE	-0.248531	0.158754	-1.56551	0.119897	0.389436	Downregulated	Not significant	Oxylipin
4-OH-Pro/Pro	-0.274616	0.17551	-1.56468	0.120236	0.389436	Downregulated	Not significant	Amine
PGE1/DGLA	0.312084	0.20022	1.55871	0.121645	0.389436	Upregulated	Not significant	Oxylipin
HCA	-0.287971	0.184954	-1.55699	0.121904	0.389436	Downregulated	Not significant	Bile Acid
Ala	-0.290531	0.187918	-1.54605	0.124532	0.389436	Downregulated	Not significant	Amine
LPE (22:4)	-0.267656	0.173184	-1.5455	0.124728	0.389436	Downregulated	Not significant	Lysophospholipid
PGA2/AA	0.248735	0.161299	1.54208	0.125596	0.389436	Upregulated	Not significant	Oxylipin
S1P (18:1)	-0.223655	0.145245	-1.53985	0.126304	0.389436	Downregulated	Not significant	Lysophospholipid
PGE2/AA	0.2791	0.183592	1.52022	0.130925	0.399523	Upregulated	Not significant	Oxylipin
cLPA (20:4)	-0.259509	0.174768	-1.48487	0.14019	0.418836	Downregulated	Not significant	Lysophospholipid
LPE (20:4)	-0.246369	0.166491	-1.47977	0.141501	0.418836	Downregulated	Not significant	Lysophospholipid
14-HDoHE	0.308536	0.208779	1.47781	0.142038	0.418836	Upregulated	Not significant	Oxylipin
11,12-EpETrE	-0.246635	0.168171	-1.46658	0.144965	0.418836	Downregulated	Not significant	Oxylipin
AAA	-0.23305	0.159264	-1.46329	0.145825	0.418836	Downregulated	Not significant	Amine
LPE (18:2)	-0.256547	0.175853	-1.45887	0.14706	0.418836	Downregulated	Not significant	Lysophospholipid
LPE (20:5)	-0.278781	0.191153	-1.45842	0.147159	0.418836	Downregulated	Not significant	Lysophospholipid
11beta-PGF2alpha	-0.183832	0.127563	-1.4411	0.152997	0.428239	Downregulated	Not significant	Oxylipin
CA	0.254757	0.17775	1.43323	0.154196	0.428239	Upregulated	Not significant	Bile Acid
LPE (22:5)	-0.295299	0.206271	-1.43161	0.154803	0.428239	Downregulated	Not significant	Lysophospholipid
11beta-PGF2alpha/AA	-0.242152	0.170417	-1.42093	0.158036	0.433137	Downregulated	Not significant	Oxylipin
PGF2alpha	0.274212	0.197113	1.39114	0.166582	0.452368	Upregulated	Not significant	Oxylipin
12-HETE/AA	0.292416	0.213209	1.3715	0.172726	0.459934	Upregulated	Not significant	Oxylipin
S1P (16:1)	-0.172851	0.126078	-1.37099	0.172912	0.459934	Downregulated	Not significant	Lysophospholipid
12-HEPE/EPA	0.276933	0.203078	1.36368	0.175139	0.459934	Upregulated	Not significant	Oxylipin
HomoCys	-0.284373	0.208751	-1.36226	0.175583	0.459934	Downregulated	Not significant	Amine
TUDCA	-0.208179	0.153495	-1.35626	0.1775	0.460876	Downregulated	Not significant	Bile Acid
LPG (16:1)	-0.256731	0.196235	-1.30828	0.193197	0.497272	Downregulated	Not significant	Lysophospholipid
Cystathionine	-0.217048	0.166852	-1.30084	0.195627	0.499185	Downregulated	Not significant	Amine
9-KODE/9-HODE	-0.226371	0.175079	-1.29296	0.198456	0.500516	Downregulated	Not significant	Oxylipin
LPG (16:0)	-0.236374	0.183311	-1.28947	0.19953	0.500516	Downregulated	Not significant	Lysophospholipid
Sum HEPEs	0.218539	0.174501	1.25237	0.212754	0.524628	Upregulated	Not significant	Oxylipin
Met-SO2	-0.18947	0.15139	-1.25154	0.21299	0.524628	Downregulated	Not significant	Amine
PGE2	0.237631	0.190543	1.24713	0.214658	0.524628	Upregulated	Not significant	Oxylipin
9-HODE/9-HpODE	0.22816	0.183594	1.24274	0.216232	0.524628	Upregulated	Not significant	Oxylipin
LPE (16:1)	-0.225336	0.182584	-1.23415	0.219743	0.525092	Downregulated	Not significant	Lysophospholipid
Gly-Pro	-0.206101	0.167319	-1.23178	0.220271	0.525092	Downregulated	Not significant	Amine
5-HEPE	-0.21844	0.178067	-1.22672	0.222226	0.525092	Downregulated	Not significant	Oxylipin
5-HEPE/EPA	-0.149005	0.121918	-1.22217	0.223983	0.525092	Downregulated	Not significant	Oxylipin
ALA	0.170357	0.140226	1.21488	0.226635	0.525092	Upregulated	Not significant	Fatty acid
BCAA/AAA	-0.161231	0.132841	-1.21371	0.227067	0.525092	Downregulated	Not significant	Amine
LPG (18:1)	-0.229349	0.189703	-1.20899	0.228875	0.525171	Downregulated	Not significant	Lysophospholipid
12,13-EpOME/LA	-0.220901	0.184471	-1.19748	0.233303	0.531213	Downregulated	Not significant	Oxylipin
9-HODE	-0.21553	0.183735	-1.17305	0.243004	0.545878	Downregulated	Not significant	Oxylipin
12-HETE	0.25371	0.21647	1.17203	0.243432	0.545878	Upregulated	Not significant	Oxylipin
8-HETrE/DGLA	0.238831	0.205422	1.16264	0.247163	0.54757	Upregulated	Not significant	Oxylipin
LPE (16:0)	0.193102	0.16636	1.16075	0.247887	0.54757	Upregulated	Not significant	Lysophospholipid
Sum PGs	-0.217299	0.191671	-1.13371	0.259026	0.562103	Downregulated	Not significant	Oxylipin
8-iso-PGF3alpha	-0.151068	0.133012	-1.13575	0.25905	0.562103	Downregulated	Not significant	Oxylipin
DGLA	-0.222718	0.196909	-1.13107	0.260163	0.562103	Downregulated	Not significant	Fatty acid
20-HETE/AA	0.196884	0.177117	1.1116	0.268759	0.573398	Upregulated	Not significant	Oxylipin
12,13-DiHOME	-0.15531	0.140174	-1.10798	0.269969	0.573398	Downregulated	Not significant	Oxylipin
PGA2	0.203796	0.18449	1.10465	0.27136	0.573398	Upregulated	Not significant	Oxylipin
18-HEPE/EPA	0.208786	0.189788	1.1001	0.273622	0.573398	Upregulated	Not significant	Oxylipin
11-HDoHE/DHA	0.228047	0.209809	1.08692	0.279204	0.573398	Upregulated	Not significant	Oxylipin
12-HEPE	0.193763	0.178883	1.08318	0.280792	0.573398	Upregulated	Not significant	Oxylipin
15-HETE/AA	-0.214924	0.198436	-1.08309	0.280853	0.573398	Downregulated	Not significant	Oxylipin
Sum HODEs	-0.201032	0.185618	-1.08304	0.280887	0.573398	Downregulated	Not significant	Oxylipin
11-HETE/AA	-0.220725	0.205111	-1.07612	0.283938	0.575656	Downregulated	Not significant	Oxylipin
Tyr	-0.155962	0.146532	-1.06436	0.289145	0.580289	Downregulated	Not significant	Amine
Ornithine/Arg	-0.203766	0.191845	-1.06214	0.290145	0.580289	Downregulated	Not significant	Amine
LPG (18:2)	-0.175178	0.166271	-1.05357	0.294048	0.584149	Downregulated	Not significant	Lysophospholipid
Phe/Tyr	0.131781	0.127661	1.03228	0.303878	0.599652	Upregulated	Not significant	Amine
LPE (14:0)	-0.185878	0.184793	-1.00587	0.316422	0.613049	Downregulated	Not significant	Lysophospholipid
PGE1	0.192461	0.192447	1.00007	0.319226	0.613049	Upregulated	Not significant	Oxylipin
LPS (18:2)	0.152042	0.152155	0.999257	0.319555	0.613049	Upregulated	Not significant	Lysophospholipid
cLPA (18:0)	-0.177252	0.178752	-0.991608	0.323305	0.613049	Downregulated	Not significant	Lysophospholipid
FA (16:0)	-0.198052	0.200193	-0.989307	0.32456	0.613049	Downregulated	Not significant	Fatty acid
LPI (16:0)	0.171482	0.173497	0.988389	0.324837	0.613049	Upregulated	Not significant	Lysophospholipid
5-HETrE	-0.179183	0.18139	-0.987834	0.325165	0.613049	Downregulated	Not significant	Oxylipin
Coriolic acid	-0.184257	0.188138	-0.979375	0.32933	0.616973	Downregulated	Not significant	Oxylipin
12,13-EpOME	-0.183467	0.19062	-0.962478	0.337611	0.621388	Downregulated	Not significant	Oxylipin
13-HDoHE	-0.158277	0.164514	-0.962093	0.337796	0.621388	Downregulated	Not significant	Oxylipin
LPG (20:4)	-0.159284	0.16562	-0.96174	0.337985	0.621388	Downregulated	Not significant	Lysophospholipid
12-HHTrE/AA	0.162563	0.170765	0.951968	0.34294	0.625777	Upregulated	Not significant	Oxylipin
12-HHTrE	0.169998	0.17921	0.948602	0.3446	0.625777	Upregulated	Not significant	Oxylipin
8-iso-PGF3alpha/DGLA	-0.155798	0.165634	-0.940617	0.348899	0.626333	Downregulated	Not significant	Oxylipin
5-HT	0.173873	0.185007	0.939818	0.349138	0.626333	Upregulated	Not significant	Amine
beta-Ala	-0.171275	0.187926	-0.911398	0.3638	0.648703	Downregulated	Not significant	Amine
LPI (18:1)	0.147047	0.162518	0.904802	0.36742	0.651235	Upregulated	Not significant	Lysophospholipid
3-Methoxy-tyrosine	-0.151624	0.170286	-0.890403	0.374895	0.660529	Downregulated	Not significant	Amine
LPG (22:6)	-0.103656	0.116959	-0.886258	0.377129	0.660533	Downregulated	Not significant	Lysophospholipid
TXB2	0.163687	0.186386	0.878211	0.38145	0.663329	Upregulated	Not significant	Oxylipin
OA	-0.158473	0.1819	-0.871208	0.385318	0.663329	Downregulated	Not significant	Fatty acid
15-HETrE	-0.179015	0.205538	-0.870957	0.385448	0.663329	Downregulated	Not significant	Oxylipin
TXB2/AA	0.155545	0.180066	0.863821	0.389316	0.666113	Upregulated	Not significant	Oxylipin
LPS (20:4)	0.123746	0.145954	0.847841	0.398121	0.677263	Upregulated	Not significant	Lysophospholipid
Sarcosine	-0.159728	0.190489	-0.838514	0.403316	0.681486	Downregulated	Not significant	Amine
13-HDoHE/DHA	-0.167603	0.200698	-0.835098	0.405208	0.681486	Downregulated	Not significant	Oxylipin
GLA	-0.14768	0.179898	-0.820913	0.4132	0.688117	Downregulated	Not significant	Fatty acid
Sum TXs	0.164308	0.200383	0.819973	0.4138	0.688117	Upregulated	Not significant	Oxylipin
Glu	-0.13914	0.171481	-0.811404	0.418975	0.69283	Downregulated	Not significant	Amine
12-KETE	0.1462	0.186054	0.785797	0.433495	0.712859	Upregulated	Not significant	Oxylipin
5-aminolevulic acid	0.152952	0.199691	0.765941	0.445114	0.727922	Upregulated	Not significant	Amine
AdA	-0.14745	0.197828	-0.745347	0.457443	0.743715	Downregulated	Not significant	Fatty acid
15-HETE	-0.15357	0.207962	-0.738452	0.461593	0.743715	Downregulated	Not significant	Oxylipin
9-HOTrE	-0.13009	0.176385	-0.737536	0.462309	0.743715	Downregulated	Not significant	Oxylipin
Sum HDoHEs	0.142646	0.197615	0.721835	0.471788	0.752745	Upregulated	Not significant	Oxylipin
10-HDoHE/DHA	0.148461	0.206217	0.719926	0.473009	0.752745	Upregulated	Not significant	Oxylipin
Sum PBA	-0.145266	0.206338	-0.704017	0.482711	0.764078	Downregulated	Not significant	Bile Acid
Trimethyl-Lys	-0.120663	0.173789	-0.694305	0.488742	0.769509	Downregulated	Not significant	Amine
Clupanodonic.acid	-0.111191	0.161492	-0.68852	0.492378	0.769819	Downregulated	Not significant	Fatty acid
11-HETE	-0.140952	0.207432	-0.679512	0.498023	0.769819	Downregulated	Not significant	Oxylipin
PGF2alpha/AA	0.128819	0.189581	0.679492	0.498039	0.769819	Upregulated	Not significant	Oxylipin
g-Glu-Ala	-0.128034	0.189969	-0.673976	0.501593	0.769819	Downregulated	Not significant	Amine
LPI (22:6)	-0.122436	0.182012	-0.67268	0.502359	0.769819	Downregulated	Not significant	Lysophospholipid
LPE (18:1)	-0.11765	0.175772	-0.669335	0.504544	0.769819	Downregulated	Not significant	Lysophospholipid
Homocitrulline	0.107478	0.162594	0.661023	0.509796	0.771213	Upregulated	Not significant	Amine
LPE (18:3)	-0.11228	0.170212	-0.659649	0.510668	0.771213	Downregulated	Not significant	Lysophospholipid
19,20-DiHDPA	-0.126235	0.195209	-0.646663	0.519076	0.779932	Downregulated	Not significant	Oxylipin
Sum KETEs	0.128891	0.203268	0.634092	0.527155	0.78807	Upregulated	Not significant	Oxylipin
1-Met-His	-0.126561	0.203446	-0.622086	0.535022	0.795811	Downregulated	Not significant	Amine
20-HDoHE/DHA	0.119782	0.199604	0.600097	0.549516	0.813284	Upregulated	Not significant	Oxylipin
w3FA/w6FA	-0.0658113	0.11154	-0.590026	0.556268	0.814021	Downregulated	Not significant	Fatty acid
13,14-dihydro-15-keto-PGF2alpha/AA	-0.110734	0.188069	-0.588794	0.557028	0.814021	Downregulated	Not significant	Oxylipin
Glu/GABA	0.0984183	0.167954	0.585983	0.558911	0.814021	Upregulated	Not significant	Amine
Homoserine	-0.102271	0.175461	-0.582871	0.561015	0.814021	Downregulated	Not significant	Amine
11,12-DiHETrE/11,12-EpETrE	-0.0928992	0.162579	-0.57141	0.568712	0.821164	Downregulated	Not significant	Oxylipin
LPI (18:2)	-0.0768045	0.140985	-0.544771	0.586886	0.841277	Downregulated	Not significant	Lysophospholipid
3-Methoxy-tyramine	-0.103909	0.191434	-0.54279	0.588326	0.841277	Downregulated	Not significant	Amine
DHA	-0.0798393	0.154623	-0.516349	0.606515	0.859154	Downregulated	Not significant	Fatty acid
Kyn/Trp	0.0903611	0.175966	0.513514	0.608486	0.859154	Upregulated	Not significant	Amine
17-HDoHE	-0.0915989	0.178901	-0.512008	0.609535	0.859154	Downregulated	Not significant	Oxylipin
5-OH-Trp	0.0993189	0.199242	0.498484	0.619048	0.868427	Upregulated	Not significant	Amine
18-HEPE	0.0876496	0.182671	0.479821	0.632256	0.87605	Upregulated	Not significant	Oxylipin
Sphinganine18.0	-0.0959385	0.200582	-0.478301	0.633272	0.87605	Downregulated	Not significant	Lysophospholipid
Cys/Cystathionine	-0.100168	0.209479	-0.47818	0.63336	0.87605	Downregulated	Not significant	Amine
5-iPF2alpha-VI/AA	0.088337	0.189646	0.4658	0.642184	0.882746	Upregulated	Not significant	Oxylipin
AABA	0.0944456	0.206329	0.457743	0.647909	0.882746	Upregulated	Not significant	Amine
11-HDoHE	0.0834981	0.184805	0.451818	0.652201	0.882746	Upregulated	Not significant	Oxylipin
15-HEPE	-0.0678861	0.150701	-0.45047	0.653148	0.882746	Downregulated	Not significant	Oxylipin
Carnosine	-0.0667987	0.148453	-0.449965	0.653505	0.882746	Downregulated	Not significant	Amine
TXB1/DGLA	0.0877387	0.196564	0.446361	0.656102	0.882746	Upregulated	Not significant	Oxylipin
Phe	-0.0819874	0.185348	-0.442343	0.659077	0.882746	Downregulated	Not significant	Amine
Sum HETrEs	-0.083403	0.194422	-0.428979	0.668696	0.891595	Downregulated	Not significant	Oxylipin
3-Met-His	0.0756157	0.179349	0.421612	0.674024	0.894669	Upregulated	Not significant	Amine
8,12-iso-iPF2alpha-VI/AA	0.0772408	0.194798	0.396518	0.692401	0.912813	Upregulated	Not significant	Oxylipin
Arg/ADMA	-0.0786521	0.199369	-0.394505	0.693861	0.912813	Downregulated	Not significant	Amine
LPA (20:3)	0.0627639	0.162821	0.385479	0.70052	0.916424	Upregulated	Not significant	Lysophospholipid
LPA (22:4)	0.0826127	0.216038	0.382399	0.702798	0.916424	Upregulated	Not significant	Lysophospholipid
DHEA	0.0406798	0.109175	0.372611	0.710054	0.921824	Upregulated	Not significant	Endocannabinoid
5-KETE/5-HETE	0.0688238	0.188624	0.364874	0.715866	0.925312	Upregulated	Not significant	Oxylipin
9-HEPE	-0.0528238	0.1493	-0.35381	0.72409	0.929107	Downregulated	Not significant	Oxylipin
3-AIBA	0.0448847	0.127332	0.352501	0.725158	0.929107	Upregulated	Not significant	Amine
LPA (18:2)	-0.0540342	0.15514	-0.348294	0.728219	0.929107	Downregulated	Not significant	Lysophospholipid
8,12-iso-iPF2alpha-VI	0.0661093	0.201755	0.327671	0.7437	0.943666	Upregulated	Not significant	Oxylipin
delta-17,6-keto-PGF1alpha/EPA	0.0561815	0.174943	0.321142	0.748683	0.943666	Upregulated	Not significant	Oxylipin
DPA	-0.0615142	0.194386	-0.316454	0.752174	0.943666	Downregulated	Not significant	Fatty acid
BCAA/Tyr	-0.0397582	0.12575	-0.316168	0.752383	0.943666	Downregulated	Not significant	Amine
13,14-dihydro-15-keto-PGF2alpha	-0.0561054	0.183261	-0.306151	0.759989	0.946823	Downregulated	Not significant	Oxylipin
LA	0.0445176	0.146228	0.304439	0.761297	0.946823	Upregulated	Not significant	Fatty acid
AEA	0.0416636	0.138979	0.299784	0.764923	0.947353	Upregulated	Not significant	Endocannabinoid
Met-SO	-0.0532571	0.182859	-0.291247	0.771327	0.950117	Downregulated	Not significant	Amine
FA (18:0)	-0.0558807	0.193776	-0.288378	0.773575	0.950117	Downregulated	Not significant	Fatty acid
LPA (14:0)	-0.0374648	0.133424	-0.280796	0.779325	0.952145	Downregulated	Not significant	Lysophospholipid
EPA	-0.0301415	0.110345	-0.273156	0.785187	0.952145	Downregulated	Not significant	Fatty acid
15-HEPE/EPA	-0.046655	0.171817	-0.271539	0.786422	0.952145	Downregulated	Not significant	Oxylipin
17-HDoHE/DHA	-0.0561476	0.20997	-0.267408	0.789612	0.952145	Downregulated	Not significant	Oxylipin
20-HETE	0.050197	0.192762	0.260409	0.795014	0.952145	Upregulated	Not significant	Oxylipin
TXB3/EPA	0.0424299	0.166997	0.254076	0.799839	0.952145	Upregulated	Not significant	Oxylipin
Mead.Acid	0.0485645	0.191611	0.253454	0.800346	0.952145	Upregulated	Not significant	Fatty acid
Arg/Lys	-0.04896	0.1938	-0.252631	0.80096	0.952145	Downregulated	Not significant	Amine
ETE	-0.0502552	0.203388	-0.247091	0.805249	0.953415	Downregulated	Not significant	Fatty acid
9-HEPE/EPA	-0.0443013	0.190936	-0.232021	0.816929	0.958896	Downregulated	Not significant	Oxylipin
12-KETE/12-HETE	-0.0437252	0.197924	-0.220919	0.825503	0.958896	Downregulated	Not significant	Oxylipin
LPG (22:4)	0.0409726	0.188293	0.2176	0.8281	0.958896	Upregulated	Not significant	Lysophospholipid
LPS (22:4)	-0.0407329	0.189133	-0.215366	0.829823	0.958896	Downregulated	Not significant	Lysophospholipid
TXB1	0.0417512	0.197001	0.211934	0.832492	0.958896	Upregulated	Not significant	Oxylipin
LPI (22:4)	-0.0377755	0.181166	-0.208513	0.835158	0.958896	Downregulated	Not significant	Lysophospholipid
Gly-Gly	0.0335511	0.163693	0.204964	0.837991	0.958896	Upregulated	Not significant	Amine
LPS (22:6)	0.0259961	0.130937	0.198539	0.842935	0.958896	Upregulated	Not significant	Lysophospholipid
Citrulline	-0.0292175	0.148444	-0.196825	0.844288	0.958896	Downregulated	Not significant	Amine
LPA (20:5)	-0.033542	0.17433	-0.192405	0.847727	0.958896	Downregulated	Not significant	Lysophospholipid
Sphingosine18.1	-0.0386853	0.209348	-0.184789	0.853699	0.958896	Downregulated	Not significant	Lysophospholipid
LPG (18:3)	-0.0260003	0.14082	-0.184635	0.853806	0.958896	Downregulated	Not significant	Lysophospholipid
5-iPF2alpha-VI	0.0317948	0.185473	0.171425	0.864176	0.958896	Upregulated	Not significant	Oxylipin
OH-Lys/Lys	-0.0322979	0.190771	-0.169302	0.865823	0.958896	Downregulated	Not significant	Amine
LPA (18:1)	-0.0291731	0.176196	-0.165572	0.868756	0.958896	Downregulated	Not significant	Lysophospholipid
Glutathione	-0.0287476	0.17411	-0.165111	0.869151	0.958896	Downregulated	Not significant	Amine
15-HETrE/DGLA	0.0350121	0.214424	0.163285	0.870553	0.958896	Upregulated	Not significant	Oxylipin
LPA (16:1)	-0.0292602	0.18619	-0.157152	0.875381	0.958896	Downregulated	Not significant	Lysophospholipid
Sum iPs	-0.0280834	0.182505	-0.153877	0.87795	0.958896	Downregulated	Not significant	Oxylipin
12,13-DiHOME/12,13-EpOME	-0.0207621	0.137714	-0.150762	0.880399	0.958896	Downregulated	Not significant	Oxylipin
GABA	-0.0264694	0.182313	-0.145187	0.884788	0.958896	Downregulated	Not significant	Amine
10-HDoHE	0.0275485	0.19155	0.143819	0.885881	0.958896	Upregulated	Not significant	Oxylipin
AA	-0.0295434	0.205453	-0.143796	0.885895	0.958896	Downregulated	Not significant	Fatty acid
LPI (14:0)	0.0216971	0.153243	0.141586	0.887627	0.958896	Upregulated	Not significant	Lysophospholipid
TXB3	-0.0244699	0.183838	-0.133106	0.894317	0.96201	Downregulated	Not significant	Oxylipin
LPS (16:0)	-0.0253096	0.1988	-0.127312	0.898896	0.96201	Downregulated	Not significant	Lysophospholipid
20-HDoHE	0.0234671	0.190087	0.123455	0.90194	0.96201	Upregulated	Not significant	Oxylipin
Putrescine	0.0244038	0.20091	0.121466	0.90351	0.96201	Upregulated	Not significant	Amine
LPA (22:6)	0.0215362	0.186923	0.115214	0.908455	0.963809	Upregulated	Not significant	Lysophospholipid
LPI (20:4)	-0.019832	0.179902	-0.110238	0.912396	0.964533	Downregulated	Not significant	Lysophospholipid
LPI (16:1)	-0.0185977	0.178919	-0.103944	0.917387	0.965415	Downregulated	Not significant	Lysophospholipid
Asp	-0.0198194	0.196319	-0.100955	0.919754	0.965415	Downregulated	Not significant	Amine
LPE (18:0)	0.0158088	0.163664	0.0965927	0.923205	0.965614	Upregulated	Not significant	Lysophospholipid
8-HETrE	-0.0180251	0.205162	-0.0878578	0.930135	0.969437	Downregulated	Not significant	Oxylipin
5-HETrE/DGLA	0.0137	0.166694	0.0821866	0.934629	0.970703	Upregulated	Not significant	Oxylipin
LPA (22:5)	-0.0134962	0.19397	-0.0695789	0.944638	0.975497	Downregulated	Not significant	Lysophospholipid
LPA (16:0)	0.0105532	0.155037	0.0680689	0.945837	0.975497	Upregulated	Not significant	Lysophospholipid
THDCA	-0.00656791	0.128411	-0.0511474	0.959293	0.985108	Downregulated	Not significant	Bile Acid
LPA (20:4)	0.00804019	0.17403	0.0462001	0.963225	0.985108	Upregulated	Not significant	Lysophospholipid
S1P (18:0)	-0.00796539	0.182949	-0.0435389	0.965339	0.985108	Downregulated	Not significant	Lysophospholipid
LPG (18:0)	-0.00669182	0.176732	-0.0378642	0.969854	0.985108	Downregulated	Not significant	Lysophospholipid
LPA (18:0)	0.00599622	0.169257	0.0354268	0.971796	0.985108	Upregulated	Not significant	Lysophospholipid
Cystathionine/HomoCys	0.00390947	0.202486	0.0193073	0.984626	0.994151	Upregulated	Not significant	Amine
delta-17,6-keto-PGF1alpha	-0.00305531	0.19359	-0.0157824	0.987433	0.994151	Downregulated	Not significant	Oxylipin
Sum HETEs	0.00156989	0.218999	0.00716848	0.994292	0.995193	Upregulated	Not significant	Oxylipin
2-aminoadipic acid	-0.0010154	0.168211	-0.00603648	0.995193	0.995193	Downregulated	Not significant	Amine

## Sheet: Table S6
Table S6: Linear mixed-effect model results of the "C_S" model comparing control with sepsis
Metabolite	Estimate	Standard Error	z-value	p-value	Adjusted p-value	Expression	Significance	Category
Trp	-0.842141	0.117092	-7.19213	3.41269e-11	1.01016e-08	Downregulated	Significant after correction	Amine
LPS (18:0)	0.897423	0.130469	6.87841	2.29593e-10	3.39797e-08	Upregulated	Significant after correction	Lysophospholipid
Thr	-0.8666	0.13453	-6.44167	1.54126e-09	1.51893e-07	Downregulated	Significant after correction	Amine
Cortisol	0.928393	0.144608	6.42005	2.05261e-09	1.51893e-07	Upregulated	Significant after correction	Steroid Hormone
4-OH-Pro	-0.832706	0.133026	-6.25973	4.05144e-09	2.39845e-07	Downregulated	Significant after correction	Amine
Phe/Tyr	0.614323	0.102924	5.96872	1.51843e-08	6.80135e-07	Upregulated	Significant after correction	Amine
OH-Lys	-0.851684	0.142852	-5.96201	1.60843e-08	6.80135e-07	Downregulated	Significant after correction	Amine
LPI (18:0)	0.834479	0.146157	5.70948	5.52379e-08	2.0438e-06	Upregulated	Significant after correction	Lysophospholipid
4-OH-Pro/Pro	-0.805212	0.14257	-5.64782	7.3099e-08	2.40414e-06	Downregulated	Significant after correction	Amine
ADMA	-0.824166	0.149821	-5.501	1.64336e-07	4.86435e-06	Downregulated	Significant after correction	Amine
Arg	-0.791087	0.154801	-5.11036	9.15597e-07	2.46379e-05	Downregulated	Significant after correction	Amine
5-HT/Trp	0.83417	0.167948	4.96684	1.78233e-06	4.39641e-05	Upregulated	Significant after correction	Amine
AAA	-0.643819	0.130374	-4.93823	1.97706e-06	4.50161e-05	Downregulated	Significant after correction	Amine
Tyr	-0.585294	0.119219	-4.90941	2.26258e-06	4.78374e-05	Downregulated	Significant after correction	Amine
Met	-0.676416	0.138179	-4.89523	2.49881e-06	4.93099e-05	Downregulated	Significant after correction	Amine
Gln	-0.708683	0.148937	-4.75826	4.55788e-06	8.43208e-05	Downregulated	Significant after correction	Amine
S1P (18:2)	-0.582009	0.126209	-4.61149	8.69768e-06	0.000147513	Downregulated	Significant after correction	Lysophospholipid
LPI (16:0)	0.731629	0.15939	4.59019	8.9704e-06	0.000147513	Upregulated	Significant after correction	Lysophospholipid
LPE (16:0)	0.597146	0.135345	4.41203	1.88891e-05	0.000294273	Upregulated	Significant after correction	Lysophospholipid
3-Methoxy-tyrosine	-0.622599	0.14815	-4.2025	4.39452e-05	0.000635628	Downregulated	Significant after correction	Amine
g-Glu-Gln	-0.669323	0.159404	-4.1989	4.50952e-05	0.000635628	Downregulated	Significant after correction	Amine
Lys	-0.598374	0.143716	-4.16359	5.22598e-05	0.000703132	Downregulated	Significant after correction	Amine
Citrulline	-0.546272	0.134027	-4.07585	7.29901e-05	0.000939351	Downregulated	Significant after correction	Amine
Ornithine	-0.602815	0.149408	-4.03469	8.88192e-05	0.00109544	Downregulated	Significant after correction	Amine
Sum DiHETrEs	-0.56459	0.140932	-4.00611	9.54833e-05	0.00113052	Downregulated	Significant after correction	Oxylipin
Ile	-0.641264	0.16213	-3.95524	0.000121203	0.00136348	Downregulated	Significant after correction	Amine
LPE (22:4)	-0.501195	0.127532	-3.92995	0.000127473	0.00136348	Downregulated	Significant after correction	Lysophospholipid
LPE (22:6)	-0.575101	0.146289	-3.93126	0.000128978	0.00136348	Downregulated	Significant after correction	Lysophospholipid
DEA	0.641614	0.166333	3.8574	0.000171576	0.00175126	Upregulated	Significant after correction	Endocannabinoid
LPE (20:4)	-0.533091	0.139136	-3.83144	0.000183588	0.00181141	Downregulated	Significant after correction	Lysophospholipid
S-Methyl-Cys	-0.569494	0.149094	-3.81969	0.000191225	0.00182589	Downregulated	Significant after correction	Amine
8,9-DiHETrE	-0.5574	0.148759	-3.74701	0.000252112	0.00233203	Downregulated	Significant after correction	Oxylipin
His	-0.533427	0.143277	-3.72303	0.000278896	0.00250161	Downregulated	Significant after correction	Amine
Gly-Pro	-0.508177	0.137865	-3.68605	0.000314135	0.0026127	Downregulated	Significant after correction	Amine
Ser	-0.554307	0.150035	-3.69452	0.000314828	0.0026127	Downregulated	Significant after correction	Amine
5-KETE/5-HETE	0.579388	0.156894	3.69286	0.000317761	0.0026127	Upregulated	Significant after correction	Oxylipin
cLPA (16:1)	-0.519259	0.145448	-3.57007	0.000474592	0.00379673	Downregulated	Significant after correction	Lysophospholipid
BCAA/Tyr	0.372142	0.105483	3.52799	0.000548712	0.00427417	Upregulated	Significant after correction	Amine
DHEA	0.320689	0.091606	3.50074	0.000605795	0.00455905	Upregulated	Significant after correction	Endocannabinoid
Sum OG	-0.57414	0.164223	-3.49609	0.000616088	0.00455905	Downregulated	Significant after correction	Endocannabinoid
5,6-DiHETrE	-0.488287	0.143208	-3.40963	0.000830377	0.00599492	Downregulated	Significant after correction	Oxylipin
Asn	-0.412119	0.121833	-3.38265	0.000939955	0.00662445	Downregulated	Significant after correction	Amine
BCAA	-0.533558	0.15966	-3.34185	0.00105715	0.00727715	Downregulated	Significant after correction	Amine
LPE (20:3)	-0.457081	0.139991	-3.26506	0.00134597	0.00905473	Downregulated	Significant after correction	Lysophospholipid
Gln/Glu	-0.537258	0.165223	-3.25171	0.00145855	0.00945556	Downregulated	Significant after correction	Amine
5-HT	0.554508	0.171445	3.23432	0.00149463	0.00945556	Upregulated	Significant after correction	Amine
Gly	-0.453783	0.140462	-3.23066	0.00151061	0.00945556	Downregulated	Significant after correction	Amine
Saccharopine	-0.525321	0.162882	-3.22516	0.00153333	0.00945556	Downregulated	Significant after correction	Amine
9-KODE/9-HODE	-0.455036	0.142339	-3.19685	0.00169415	0.0100468	Downregulated	Significant after correction	Oxylipin
LPE (18:0)	0.415299	0.130041	3.1936	0.00169709	0.0100468	Upregulated	Significant after correction	Lysophospholipid
Leu	-0.517608	0.1627	-3.18137	0.00180365	0.0104682	Downregulated	Significant after correction	Amine
LPS (16:0)	0.534154	0.169734	3.14701	0.00197309	0.0112314	Upregulated	Significant after correction	Lysophospholipid
PGE2/AA	0.544201	0.175446	3.10182	0.00228197	0.0127446	Upregulated	Significant after correction	Oxylipin
PGE1	0.545539	0.176111	3.09771	0.0023362	0.0128058	Upregulated	Significant after correction	Oxylipin
Arg/Lys	-0.530482	0.171868	-3.08657	0.00241277	0.0129851	Downregulated	Significant after correction	Amine
SDMA	-0.424084	0.13781	-3.07732	0.00246046	0.0130053	Downregulated	Significant after correction	Amine
Trimethyl-Lys	-0.423333	0.140121	-3.02119	0.0029736	0.0153862	Downregulated	Significant after correction	Amine
LCA	-0.446442	0.147915	-3.01823	0.00301486	0.0153862	Downregulated	Significant after correction	Bile Acid
11,12-DiHETrE	-0.412468	0.139584	-2.95499	0.00360477	0.018085	Downregulated	Significant after correction	Oxylipin
5-HETE/AA	-0.43397	0.147815	-2.93591	0.00388695	0.0191756	Downregulated	Significant after correction	Oxylipin
PGF2alpha/AA	0.482777	0.170029	2.83938	0.00511114	0.0248016	Upregulated	Significant after correction	Oxylipin
PGE1/DGLA	0.484279	0.174476	2.77561	0.00619755	0.0295883	Upregulated	Significant after correction	Oxylipin
LPE (18:2)	-0.389567	0.140889	-2.76506	0.00636547	0.0298113	Downregulated	Significant after correction	Lysophospholipid
LPS (22:4)	0.456415	0.165296	2.76119	0.00644568	0.0298113	Upregulated	Significant after correction	Lysophospholipid
1-Met-His	-0.413735	0.150469	-2.74963	0.006658	0.0303195	Downregulated	Significant after correction	Amine
14,15-DiHETrE	-0.391434	0.143942	-2.71938	0.00726879	0.0325994	Downregulated	Significant after correction	Oxylipin
PGF2alpha	0.50064	0.184873	2.70802	0.00751466	0.0331991	Upregulated	Significant after correction	Oxylipin
S1P (18:1)	-0.371478	0.137407	-2.70348	0.00767091	0.0332305	Downregulated	Significant after correction	Lysophospholipid
cLPA (14:0)	-0.297055	0.110308	-2.69297	0.00784166	0.0332305	Downregulated	Significant after correction	Lysophospholipid
Met-SO2	-0.335365	0.124374	-2.69643	0.00785855	0.0332305	Downregulated	Significant after correction	Amine
Homoserine	-0.421685	0.15708	-2.68452	0.00803337	0.0334151	Downregulated	Significant after correction	Amine
Putrescine	0.426519	0.159124	2.68043	0.00812799	0.0334151	Upregulated	Significant after correction	Amine
Ala	-0.404446	0.151503	-2.66955	0.00842146	0.0341473	Downregulated	Significant after correction	Amine
Val	-0.40569	0.152942	-2.65257	0.00883278	0.0352913	Downregulated	Significant after correction	Amine
LPI (18:1)	0.435949	0.164628	2.64809	0.00894204	0.0352913	Upregulated	Significant after correction	Lysophospholipid
Sum KETEs	0.423753	0.162291	2.61107	0.00988968	0.0385177	Upregulated	Significant after correction	Oxylipin
S1P (16:1)	-0.308409	0.1216	-2.53626	0.0122063	0.0469229	Downregulated	Significant after correction	Lysophospholipid
PGE2	0.455022	0.181023	2.51361	0.012976	0.0492423	Upregulated	Significant after correction	Oxylipin
LPE (20:5)	-0.367808	0.149131	-2.46635	0.0147248	0.0551713	Downregulated	Significant after correction	Lysophospholipid
18-HEPE	0.358513	0.146491	2.44733	0.0155709	0.0576122	Upregulated	Significant after correction	Oxylipin
12,13-EpOME/LA	-0.376267	0.154315	-2.4383	0.0158617	0.0579638	Downregulated	Significant after correction	Oxylipin
5-HEPE/EPA	-0.262978	0.109907	-2.39273	0.0179059	0.0646361	Downregulated	Significant after correction	Oxylipin
OA	-0.398673	0.170632	-2.33645	0.020778	0.0739106	Downregulated	Significant after correction	Fatty acid
Sarcosine	-0.344243	0.14764	-2.33163	0.0209746	0.0739106	Downregulated	Significant after correction	Amine
Sphingosine18.1	0.392419	0.16946	2.31571	0.0219398	0.0764022	Upregulated	Significant after correction	Lysophospholipid
5-HETE	-0.393424	0.17071	-2.30464	0.0225567	0.0776372	Downregulated	Significant after correction	Oxylipin
BCAA/AAA	0.256872	0.112355	2.28624	0.023564	0.0801718	Upregulated	Significant after correction	Amine
LPS (22:6)	0.269387	0.122541	2.19834	0.0293978	0.0988834	Upregulated	Significant after correction	Lysophospholipid
5-HETrE	-0.326993	0.152285	-2.14724	0.0333524	0.110925	Downregulated	Significant before correction	Oxylipin
EPA	0.201247	0.096212	2.0917	0.0380547	0.125158	Upregulated	Significant before correction	Fatty acid
Kyn/Trp	0.349693	0.167981	2.08174	0.0390252	0.126374	Upregulated	Significant before correction	Amine
Sphinganine18.0	0.344976	0.165882	2.07964	0.0392785	0.126374	Upregulated	Significant before correction	Lysophospholipid
LPE (16:1)	-0.323479	0.158181	-2.04499	0.0428314	0.135592	Downregulated	Significant before correction	Lysophospholipid
g-Glu-Ala	-0.306207	0.150138	-2.03951	0.0430595	0.135592	Downregulated	Significant before correction	Amine
OH-Lys/Lys	-0.298163	0.146755	-2.0317	0.0438766	0.13671	Downregulated	Significant before correction	Amine
12-HEPE	0.301426	0.151312	1.99208	0.0481248	0.148385	Upregulated	Significant before correction	Oxylipin
5-HETrE/DGLA	-0.291175	0.147404	-1.97535	0.0501485	0.15303	Downregulated	Not significant	Oxylipin
Sum HEPEs	0.295947	0.153642	1.92622	0.0558847	0.168795	Upregulated	Not significant	Oxylipin
11,12-EpETrE/AA	-0.303039	0.15868	-1.90975	0.0580648	0.173608	Downregulated	Not significant	Oxylipin
DPA	-0.297591	0.157025	-1.89518	0.0599047	0.177318	Downregulated	Not significant	Fatty acid
Kyn	-0.293123	0.158076	-1.85431	0.0655745	0.19121	Downregulated	Not significant	Amine
FA (16:0)	-0.302222	0.163116	-1.8528	0.0658898	0.19121	Downregulated	Not significant	Fatty acid
cLPA (20:4)	-0.26697	0.148514	-1.79761	0.0741683	0.213144	Downregulated	Not significant	Lysophospholipid
LPI (18:2)	0.232913	0.130021	1.79135	0.075159	0.213914	Upregulated	Not significant	Lysophospholipid
TXB2	0.268837	0.151692	1.77225	0.0783092	0.220757	Upregulated	Not significant	Oxylipin
LA	0.215924	0.122541	1.76206	0.0799898	0.221448	Upregulated	Not significant	Fatty acid
12-KETE	0.281742	0.160108	1.75969	0.0803832	0.221448	Upregulated	Not significant	Oxylipin
11,12-EpETrE	-0.249402	0.141927	-1.75726	0.0807987	0.221448	Downregulated	Not significant	Oxylipin
TXB1	0.276771	0.158708	1.7439	0.0831094	0.224412	Upregulated	Not significant	Oxylipin
Mead.Acid	-0.275834	0.15852	-1.74006	0.0838874	0.224412	Downregulated	Not significant	Fatty acid
LPA (22:4)	-0.298522	0.171725	-1.73838	0.0841547	0.224412	Downregulated	Not significant	Lysophospholipid
Glu/GABA	-0.268993	0.156347	-1.72048	0.0873548	0.230866	Downregulated	Not significant	Amine
TLCA-3S	-0.277033	0.161713	-1.71312	0.0886427	0.232197	Downregulated	Not significant	Bile Acid
Ornithine/Arg	0.307921	0.181989	1.69197	0.0926689	0.240614	Upregulated	Not significant	Amine
Sum TXs	0.266002	0.158149	1.68197	0.0945513	0.243367	Upregulated	Not significant	Oxylipin
TXB2/AA	0.245727	0.147871	1.66177	0.0987071	0.251873	Upregulated	Not significant	Oxylipin
Arg/ADMA	-0.291817	0.176486	-1.65348	0.10028	0.2537	Downregulated	Not significant	Amine
LPA (20:4)	-0.233783	0.143398	-1.6303	0.105147	0.26376	Downregulated	Not significant	Lysophospholipid
LPS (18:2)	0.237559	0.147041	1.61559	0.108308	0.269404	Upregulated	Not significant	Lysophospholipid
GABA	0.269469	0.167548	1.60831	0.109873	0.27102	Upregulated	Not significant	Amine
EA	0.235742	0.14711	1.60249	0.111058	0.271679	Upregulated	Not significant	Amine
LPA (20:5)	0.234125	0.148348	1.57821	0.116505	0.282668	Upregulated	Not significant	Lysophospholipid
9-HODE/9-HpODE	0.252689	0.160474	1.57464	0.117491	0.282742	Upregulated	Not significant	Oxylipin
Homocitrulline	-0.226428	0.144829	-1.56341	0.119947	0.284246	Downregulated	Not significant	Amine
beta-Ala	-0.226895	0.145162	-1.56304	0.120036	0.284246	Downregulated	Not significant	Amine
20-HDoHE/DHA	0.237569	0.157749	1.506	0.134108	0.311478	Upregulated	Not significant	Oxylipin
LPG (22:6)	0.166199	0.110477	1.50438	0.134512	0.311478	Upregulated	Not significant	Lysophospholipid
TXB1/DGLA	0.233398	0.15538	1.50211	0.135075	0.311478	Upregulated	Not significant	Oxylipin
14,15-DiHETE	0.208298	0.138892	1.49971	0.135745	0.311478	Upregulated	Not significant	Oxylipin
O-Acetyl-Ser	-0.225942	0.152029	-1.48618	0.139272	0.314836	Downregulated	Not significant	Amine
Gly-Gly	0.211808	0.142468	1.48671	0.139336	0.314836	Upregulated	Not significant	Amine
PAF 18(2)	0.195376	0.132296	1.47681	0.14171	0.317773	Upregulated	Not significant	PAF
LPE (18:3)	-0.212446	0.146477	-1.45037	0.148929	0.330506	Downregulated	Not significant	Lysophospholipid
8,12-iso-iPF2alpha-VI	-0.24323	0.167986	-1.44792	0.149621	0.330506	Downregulated	Not significant	Oxylipin
3-Methoxy-tyramine	0.262371	0.182411	1.43835	0.152416	0.332098	Upregulated	Not significant	Amine
PGF1alpha	-0.174905	0.121685	-1.43736	0.152586	0.332098	Downregulated	Not significant	Oxylipin
THDCA	0.176255	0.123408	1.42823	0.155202	0.334262	Upregulated	Not significant	Bile Acid
Met-SO	-0.230337	0.161471	-1.42649	0.155839	0.334262	Downregulated	Not significant	Amine
5-KETE	0.257353	0.180943	1.42229	0.156967	0.334262	Upregulated	Not significant	Oxylipin
TUDCA	0.23988	0.169334	1.41661	0.158698	0.335534	Upregulated	Not significant	Bile Acid
11-HETE/AA	0.250611	0.177576	1.41129	0.160131	0.335923	Upregulated	Not significant	Oxylipin
cLPA (18:1)	-0.205905	0.146249	-1.40791	0.161152	0.335923	Downregulated	Not significant	Lysophospholipid
15-HEPE	0.18931	0.135133	1.40092	0.163223	0.336668	Upregulated	Not significant	Oxylipin
12-HHTrE	0.192156	0.137306	1.39947	0.163784	0.336668	Upregulated	Not significant	Oxylipin
12-HETE/AA	0.242	0.175521	1.37875	0.170007	0.347049	Upregulated	Not significant	Oxylipin
Sum SBA	-0.244776	0.180239	-1.35806	0.176491	0.353587	Downregulated	Not significant	Bile Acid
LPE (18:1)	-0.196881	0.145431	-1.35377	0.177733	0.353587	Downregulated	Not significant	Lysophospholipid
20-HDoHE	0.194803	0.143937	1.35339	0.177875	0.353587	Upregulated	Not significant	Oxylipin
9-HpODE/LA	-0.225245	0.166717	-1.35107	0.178594	0.353587	Downregulated	Not significant	Oxylipin
Anserine	-0.220369	0.163243	-1.34994	0.179182	0.353587	Downregulated	Not significant	Amine
cLPA (18:2)	-0.188594	0.141431	-1.33347	0.18433	0.361336	Downregulated	Not significant	Lysophospholipid
11,12-DiHETrE/11,12-EpETrE	-0.193017	0.146756	-1.31522	0.190357	0.370694	Downregulated	Not significant	Oxylipin
Carnosine	-0.175009	0.135945	-1.28736	0.199858	0.386293	Downregulated	Not significant	Amine
LPS (18:1)	0.223214	0.173789	1.2844	0.200977	0.386293	Upregulated	Not significant	Lysophospholipid
15-HETrE/DGLA	0.221468	0.173199	1.2787	0.202912	0.387497	Upregulated	Not significant	Oxylipin
18-HEPE/EPA	0.204886	0.160899	1.27338	0.204787	0.388571	Upregulated	Not significant	Oxylipin
14-HDoHE/DHA	0.202881	0.159915	1.26868	0.20656	0.389439	Upregulated	Not significant	Oxylipin
3-Met-His	0.217629	0.173856	1.25177	0.212491	0.398084	Upregulated	Not significant	Amine
12,13-EpOME	-0.199526	0.159982	-1.24718	0.214169	0.398705	Downregulated	Not significant	Oxylipin
LPG (18:1)	-0.207038	0.168154	-1.23124	0.220127	0.406692	Downregulated	Not significant	Lysophospholipid
8,12-iso-iPF2alpha-VI/AA	-0.201778	0.164601	-1.22586	0.222159	0.406692	Downregulated	Not significant	Oxylipin
11-HETE	0.210385	0.171815	1.22448	0.222582	0.406692	Upregulated	Not significant	Oxylipin
12-HHTrE/AA	0.160179	0.131274	1.22019	0.224573	0.407813	Upregulated	Not significant	Oxylipin
AdA	-0.193586	0.159334	-1.21497	0.226183	0.408232	Downregulated	Not significant	Fatty acid
LPG (16:1)	-0.208599	0.176201	-1.18387	0.238298	0.427492	Downregulated	Not significant	Lysophospholipid
15-HETE/AA	0.19875	0.1719	1.15619	0.249339	0.444347	Upregulated	Not significant	Oxylipin
12-HETE	0.205271	0.178016	1.1531	0.250696	0.444347	Upregulated	Not significant	Oxylipin
HomoCys	-0.184067	0.161253	-1.14148	0.255441	0.446485	Downregulated	Not significant	Amine
AEA	0.145193	0.12727	1.14083	0.255842	0.446485	Upregulated	Not significant	Endocannabinoid
w3FA/w6FA	0.114296	0.100344	1.13904	0.256427	0.446485	Upregulated	Not significant	Fatty acid
LPI (22:6)	0.180633	0.159979	1.12911	0.260579	0.450371	Upregulated	Not significant	Lysophospholipid
LPA (22:6)	-0.175634	0.155915	-1.12647	0.261702	0.450371	Downregulated	Not significant	Lysophospholipid
5-iPF2alpha-VI	0.178941	0.1609	1.11212	0.267766	0.458143	Upregulated	Not significant	Oxylipin
9-HEPE	0.139833	0.127999	1.09245	0.276347	0.47003	Upregulated	Not significant	Oxylipin
Cys	-0.163442	0.150112	-1.0888	0.27789	0.47003	Downregulated	Not significant	Amine
14-HDoHE	0.186842	0.172572	1.08269	0.280797	0.47225	Upregulated	Not significant	Oxylipin
9-HOTrE/ALA	-0.148148	0.137384	-1.07835	0.282634	0.472653	Downregulated	Not significant	Oxylipin
LPI (16:1)	0.173787	0.162785	1.06759	0.287374	0.47788	Upregulated	Not significant	Lysophospholipid
12-KETE/12-HETE	0.182095	0.176796	1.02997	0.304611	0.503714	Upregulated	Not significant	Oxylipin
13-HDoHE/DHA	0.181464	0.17719	1.02412	0.307375	0.504042	Upregulated	Not significant	Oxylipin
FA (18:0)	-0.158092	0.154628	-1.0224	0.308215	0.504042	Downregulated	Not significant	Fatty acid
Cystathionine	-0.125102	0.123971	-1.00912	0.314484	0.509704	Downregulated	Not significant	Amine
5-iPF2alpha-VI/AA	0.176477	0.176281	1.00111	0.318426	0.509704	Upregulated	Not significant	Oxylipin
PAF 16(0)	-0.167306	0.167359	-0.999688	0.318988	0.509704	Downregulated	Not significant	PAF
LPA (20:3)	-0.133655	0.13389	-0.998243	0.319757	0.509704	Downregulated	Not significant	Lysophospholipid
8-HETrE/DGLA	0.165237	0.165722	0.997072	0.320287	0.509704	Upregulated	Not significant	Oxylipin
LPG (20:4)	-0.126929	0.130722	-0.970987	0.333111	0.525466	Downregulated	Not significant	Lysophospholipid
LPG (14:0)	-0.10676	0.110292	-0.967974	0.334576	0.525466	Downregulated	Not significant	Lysophospholipid
11-HDoHE/DHA	0.161684	0.167621	0.964582	0.336288	0.525466	Upregulated	Not significant	Oxylipin
12-HEPE/EPA	0.158795	0.164972	0.962558	0.337292	0.525466	Upregulated	Not significant	Oxylipin
TXB3	0.141615	0.152304	0.929816	0.353878	0.548418	Upregulated	Not significant	Oxylipin
LPI (22:4)	-0.141777	0.155587	-0.911238	0.363549	0.560374	Downregulated	Not significant	Lysophospholipid
Sum AG	-0.144229	0.158874	-0.90782	0.365379	0.560374	Downregulated	Not significant	Endocannabinoid
9-HODE	0.139492	0.1551	0.89937	0.369856	0.564317	Upregulated	Not significant	Oxylipin
GLA	-0.143232	0.160181	-0.894191	0.372605	0.565595	Downregulated	Not significant	Fatty acid
LPE (22:5)	-0.137638	0.155294	-0.886311	0.376797	0.56904	Downregulated	Not significant	Lysophospholipid
LPA (18:1)	-0.138731	0.160701	-0.863286	0.389296	0.584932	Downregulated	Not significant	Lysophospholipid
Sum DiHETEs	0.134238	0.156875	0.855697	0.393511	0.588278	Upregulated	Not significant	Oxylipin
ALA	0.101994	0.119917	0.850536	0.396315	0.589494	Upregulated	Not significant	Fatty acid
O-PO3-EA	0.145281	0.172737	0.841058	0.401638	0.594424	Upregulated	Not significant	Amine
8-iso-PGF3alpha	-0.102063	0.121942	-0.836982	0.404192	0.595228	Downregulated	Not significant	Oxylipin
9-HEPE/EPA	-0.128579	0.154755	-0.830852	0.407423	0.597015	Downregulated	Not significant	Oxylipin
15-HETE	0.142561	0.173146	0.823356	0.411544	0.600083	Upregulated	Not significant	Oxylipin
13-HDoHE	0.109458	0.134088	0.816314	0.415598	0.603025	Upregulated	Not significant	Oxylipin
15-HETrE	0.139545	0.172236	0.810193	0.419076	0.603085	Upregulated	Not significant	Oxylipin
Sum HDoHEs	0.131199	0.162133	0.809204	0.419715	0.603085	Upregulated	Not significant	Oxylipin
Sum LG	-0.112398	0.140633	-0.799228	0.42536	0.608244	Downregulated	Not significant	Endocannabinoid
PGF1alpha/DGLA	-0.110449	0.140232	-0.787612	0.432104	0.613659	Downregulated	Not significant	Oxylipin
LPG (18:2)	-0.105568	0.134371	-0.785641	0.433293	0.613659	Downregulated	Not significant	Lysophospholipid
19,20-DiHDPA	0.117277	0.150793	0.777732	0.437914	0.61725	Upregulated	Not significant	Oxylipin
Tau	0.112896	0.147909	0.763283	0.446428	0.622891	Upregulated	Not significant	Amine
5-OH-Trp	-0.125071	0.164313	-0.761177	0.44774	0.622891	Downregulated	Not significant	Amine
11-HDoHE	0.117773	0.154883	0.760397	0.448229	0.622891	Upregulated	Not significant	Oxylipin
GCDCA	0.0984779	0.135551	0.726501	0.468666	0.648249	Upregulated	Not significant	Bile Acid
PGA2	0.118416	0.16402	0.721958	0.471463	0.648667	Upregulated	Not significant	Oxylipin
LPA (16:0)	-0.102912	0.143162	-0.718848	0.473352	0.648667	Downregulated	Not significant	Lysophospholipid
16-HDoHE/DHA	0.119658	0.172556	0.693443	0.489085	0.667139	Upregulated	Not significant	Oxylipin
Pro	-0.0997979	0.144804	-0.689194	0.491894	0.667893	Downregulated	Not significant	Amine
17-HDoHE/DHA	0.11218	0.170473	0.65805	0.511519	0.684161	Upregulated	Not significant	Oxylipin
GCA	-0.110033	0.167476	-0.657009	0.512132	0.684161	Downregulated	Not significant	Bile Acid
9-KODE	-0.102473	0.156358	-0.655374	0.513174	0.684161	Downregulated	Not significant	Oxylipin
delta-17,6-keto-PGF1alpha	0.103401	0.158164	0.653756	0.514297	0.684161	Upregulated	Not significant	Oxylipin
LPS (20:4)	-0.0838475	0.128593	-0.652039	0.515432	0.684161	Downregulated	Not significant	Lysophospholipid
LPA (18:2)	-0.0869463	0.134495	-0.646465	0.518959	0.685767	Downregulated	Not significant	Lysophospholipid
PGA2/AA	0.109105	0.170111	0.641376	0.522218	0.687006	Upregulated	Not significant	Oxylipin
S1P (18:0)	-0.10106	0.15998	-0.631707	0.528501	0.692196	Downregulated	Not significant	Lysophospholipid
LPG (18:3)	0.078206	0.125592	0.622697	0.53438	0.696813	Upregulated	Not significant	Lysophospholipid
LPA (16:1)	-0.0946347	0.153817	-0.615244	0.539336	0.698706	Downregulated	Not significant	Lysophospholipid
12,13-DiHOME/12,13-EpOME	0.0675703	0.110172	0.613319	0.540553	0.698706	Upregulated	Not significant	Oxylipin
LPG (20:3)	-0.0933166	0.154451	-0.604183	0.54668	0.703553	Downregulated	Not significant	Lysophospholipid
8-HETrE	0.10074	0.168765	0.596923	0.551453	0.706624	Upregulated	Not significant	Oxylipin
16-HDoHE	0.0742746	0.126195	0.588568	0.557014	0.710673	Upregulated	Not significant	Oxylipin
Glutathione	0.0922919	0.158787	0.581229	0.561913	0.7136	Upregulated	Not significant	Amine
3-AIBA	0.0626544	0.108945	0.575101	0.566169	0.7136	Upregulated	Not significant	Amine
Sum PBA	0.100631	0.1752	0.574381	0.56654	0.7136	Upregulated	Not significant	Bile Acid
8-HDoHE/DHA	0.0977904	0.174761	0.559568	0.576574	0.721639	Upregulated	Not significant	Oxylipin
2-aminoadipic acid	-0.0797909	0.143686	-0.555313	0.579462	0.721639	Downregulated	Not significant	Amine
TCA	-0.0738647	0.134114	-0.55076	0.582625	0.721639	Downregulated	Not significant	Bile Acid
5-aminolevulic acid	-0.0821186	0.149141	-0.55061	0.582674	0.721639	Downregulated	Not significant	Amine
8-iso-PGF3alpha/DGLA	-0.0744384	0.137855	-0.539977	0.590065	0.727653	Downregulated	Not significant	Oxylipin
17-HDoHE	0.0769622	0.144047	0.534286	0.593915	0.727653	Upregulated	Not significant	Oxylipin
Sum HODEs	0.0836882	0.15706	0.532842	0.594905	0.727653	Upregulated	Not significant	Oxylipin
LPA (18:0)	-0.0783015	0.151286	-0.517575	0.605548	0.737622	Downregulated	Not significant	Lysophospholipid
AABA	0.0778954	0.156758	0.496916	0.619947	0.752067	Upregulated	Not significant	Amine
15-HEPE/EPA	-0.0720157	0.146406	-0.49189	0.623492	0.753281	Downregulated	Not significant	Oxylipin
8-HDoHE	0.0617891	0.129248	0.478067	0.633272	0.761986	Upregulated	Not significant	Oxylipin
7-HDoHE/DHA	-0.0791298	0.168257	-0.470292	0.638805	0.765532	Downregulated	Not significant	Oxylipin
9-HpODE	-0.0679986	0.147116	-0.462209	0.644565	0.766463	Downregulated	Not significant	Oxylipin
20-HETE	-0.0733108	0.15869	-0.461975	0.644761	0.766463	Downregulated	Not significant	Oxylipin
Sum BA	0.0813674	0.178476	0.455902	0.6491	0.768534	Upregulated	Not significant	Bile Acid
LPG (22:4)	0.0697778	0.155676	0.448224	0.65465	0.772018	Upregulated	Not significant	Lysophospholipid
17,18-DiHETE	0.0640419	0.152382	0.420272	0.674857	0.79073	Upregulated	Not significant	Oxylipin
Phe	0.0640663	0.152937	0.418906	0.675861	0.79073	Upregulated	Not significant	Amine
12,13-DiHOME	-0.0471431	0.115016	-0.409881	0.682451	0.793358	Downregulated	Not significant	Oxylipin
Sum iPs	0.0651421	0.159633	0.408074	0.683779	0.793358	Upregulated	Not significant	Oxylipin
19,20-DiHDPA/19,20-EpDPE	0.0610347	0.152723	0.399642	0.689974	0.793358	Upregulated	Not significant	Oxylipin
LPI (14:0)	0.0526001	0.132087	0.398225	0.691	0.793358	Upregulated	Not significant	Lysophospholipid
20-HETE/AA	-0.06503	0.16385	-0.396887	0.692098	0.793358	Downregulated	Not significant	Oxylipin
LPI (20:4)	0.0598745	0.153125	0.391016	0.69631	0.793358	Upregulated	Not significant	Lysophospholipid
10-HDoHE/DHA	0.0629917	0.161387	0.390314	0.696868	0.793358	Upregulated	Not significant	Oxylipin
DGLA	-0.0588059	0.166855	-0.352437	0.724988	0.822208	Downregulated	Not significant	Fatty acid
11beta-PGF2alpha	0.0373553	0.112677	0.331526	0.740865	0.837008	Upregulated	Not significant	Oxylipin
11beta-PGF2alpha/AA	0.0445152	0.138862	0.320571	0.749028	0.843012	Upregulated	Not significant	Oxylipin
7-HDoHE	-0.0383744	0.128484	-0.29867	0.765591	0.85839	Downregulated	Not significant	Oxylipin
Cys/Cystathionine	-0.0463826	0.160745	-0.288547	0.773308	0.863771	Downregulated	Not significant	Amine
10-HDoHE	0.0423227	0.153805	0.275171	0.78357	0.871942	Upregulated	Not significant	Oxylipin
CA	0.0421523	0.157423	0.267764	0.789237	0.873283	Upregulated	Not significant	Bile Acid
Asp	0.0423233	0.159121	0.265981	0.790675	0.873283	Upregulated	Not significant	Amine
Cystathionine/HomoCys	0.0402541	0.15787	0.254982	0.799066	0.87845	Upregulated	Not significant	Amine
ETE	-0.0426401	0.169122	-0.252126	0.801289	0.87845	Downregulated	Not significant	Fatty acid
Glu	-0.0371639	0.166768	-0.222848	0.824024	0.900041	Downregulated	Not significant	Amine
2,3-dinor-8-iso-PGF2alpha/AA	0.0380112	0.177525	0.214118	0.830731	0.902557	Upregulated	Not significant	Oxylipin
cLPA (18:0)	0.0323868	0.154316	0.209873	0.834038	0.902557	Upregulated	Not significant	Lysophospholipid
2,3-dinor-8-iso-PGF2alpha	-0.0358391	0.172276	-0.208033	0.835475	0.902557	Downregulated	Not significant	Oxylipin
5-HEPE	0.0311092	0.155583	0.199952	0.841776	0.906057	Upregulated	Not significant	Oxylipin
LPG (18:0)	0.0264015	0.147418	0.179093	0.858109	0.920291	Upregulated	Not significant	Lysophospholipid
LPA (14:0)	-0.0204536	0.122992	-0.1663	0.868141	0.927688	Downregulated	Not significant	Lysophospholipid
9-HOTrE	-0.0220757	0.146861	-0.150317	0.880715	0.935302	Downregulated	Not significant	Oxylipin
Coriolic acid	0.0238501	0.159846	0.149206	0.881585	0.935302	Upregulated	Not significant	Oxylipin
AA	-0.02336	0.166633	-0.140189	0.888701	0.937011	Downregulated	Not significant	Fatty acid
Citrulline/Ornithine	0.0186816	0.138613	0.134775	0.892965	0.937011	Upregulated	Not significant	Amine
LPG (16:0)	0.0224662	0.166953	0.134566	0.893128	0.937011	Upregulated	Not significant	Lysophospholipid
Sum HETEs	-0.022693	0.175568	-0.129254	0.897326	0.937011	Downregulated	Not significant	Oxylipin
13,14-dihydro-15-keto-PGF2alpha/AA	-0.0209759	0.165024	-0.127108	0.899024	0.937011	Downregulated	Not significant	Oxylipin
19,20-EpDPE	0.0181337	0.153166	0.118393	0.905913	0.940879	Upregulated	Not significant	Oxylipin
delta-17,6-keto-PGF1alpha/EPA	0.0154137	0.138721	0.111113	0.911676	0.943553	Upregulated	Not significant	Oxylipin
Clupanodonic.acid	0.013999	0.132742	0.10546	0.916145	0.944493	Upregulated	Not significant	Fatty acid
HCA	0.0160487	0.15765	0.101799	0.919048	0.944493	Upregulated	Not significant	Bile Acid
13,14-dihydro-15-keto-PGF2alpha	-0.0157732	0.161158	-0.097874	0.922157	0.944493	Downregulated	Not significant	Oxylipin
Sum HETrEs	0.0145427	0.166164	0.0875204	0.930376	0.94957	Upregulated	Not significant	Oxylipin
DHA	0.0105797	0.126643	0.0835394	0.93353	0.94957	Upregulated	Not significant	Fatty acid
LPA (22:5)	-0.0118805	0.157529	-0.0754176	0.93998	0.952857	Downregulated	Not significant	Lysophospholipid
LPE (14:0)	0.00940957	0.151279	0.0622	0.950482	0.960214	Upregulated	Not significant	Lysophospholipid
19,20-EpDPE/DHA	0.00701717	0.151971	0.0461745	0.963234	0.969786	Upregulated	Not significant	Oxylipin
Sum PGs	-0.00393712	0.179986	-0.0218746	0.982576	0.985906	Downregulated	Not significant	Oxylipin
TXB3/EPA	-0.00218176	0.15287	-0.014272	0.988631	0.988631	Downregulated	Not significant	Oxylipin

## Sheet: Table S7
Table S7: Linear mixed-effect model results of the "SINS_S" model comparing systemic inflammation-no sepsis with sepsis
Metabolite	Estimate	Standard Error	z-value	p-value	Adjusted p-value	Expression	Significance	Category
4-OH-Pro/Pro	-0.713159	0.18527	-3.84929	0.000189631	0.0561309	Downregulated	Significant after correction	Amine
Phe/Tyr	0.39388	0.108677	3.62431	0.000431803	0.0639069	Upregulated	Significant after correction	Amine
LPI (16:0)	0.694191	0.205654	3.37553	0.000985491	0.0835612	Upregulated	Significant after correction	Lysophospholipid
5-HT/Trp	0.636258	0.191921	3.3152	0.00123614	0.0835612	Upregulated	Significant after correction	Amine
Putrescine	0.505846	0.157224	3.21737	0.00166707	0.0835612	Upregulated	Significant after correction	Amine
OH-Lys/Lys	-0.574405	0.179113	-3.20694	0.00169381	0.0835612	Downregulated	Significant after correction	Amine
BCAA/Tyr	0.369379	0.118672	3.11261	0.00244107	0.103222	Upregulated	Significant before correction	Amine
OH-Lys	-0.576652	0.190338	-3.02962	0.00297765	0.109978	Downregulated	Significant before correction	Amine
4-OH-Pro	-0.583052	0.196102	-2.97322	0.00354514	0.109978	Downregulated	Significant before correction	Amine
BCAA/AAA	0.41034	0.138421	2.96443	0.00381887	0.109978	Upregulated	Significant before correction	Amine
Tyr	-0.398652	0.135653	-2.93877	0.004087	0.109978	Downregulated	Significant before correction	Amine
LPE (16:0)	0.509209	0.175623	2.89945	0.00447899	0.110482	Upregulated	Significant before correction	Lysophospholipid
Thr	-0.510558	0.180615	-2.82678	0.0055925	0.127337	Downregulated	Significant before correction	Amine
LPI (18:0)	0.510178	0.183589	2.77891	0.00647247	0.136847	Upregulated	Significant before correction	Lysophospholipid
Trp	-0.437724	0.163071	-2.68425	0.00839567	0.144563	Downregulated	Significant before correction	Amine
Sphinganine18.0	0.523643	0.195114	2.68377	0.00840469	0.144563	Upregulated	Significant before correction	Lysophospholipid
LPS (20:4)	-0.395153	0.147142	-2.68553	0.00868863	0.144563	Downregulated	Significant before correction	Lysophospholipid
LPE (18:0)	0.402342	0.15112	2.66239	0.00894083	0.144563	Upregulated	Significant before correction	Lysophospholipid
AAA	-0.425898	0.160329	-2.6564	0.00927936	0.144563	Downregulated	Significant before correction	Amine
3-Methoxy-tyrosine	-0.512309	0.197747	-2.59073	0.0107683	0.155128	Downregulated	Significant before correction	Amine
2,3-dinor-8-iso-PGF2alpha/AA	0.468042	0.180937	2.58677	0.0110057	0.155128	Upregulated	Significant before correction	Oxylipin
5-HT	0.486853	0.19737	2.4667	0.0152045	0.204569	Upregulated	Significant before correction	Amine
Homocitrulline	-0.423297	0.173317	-2.44233	0.0161421	0.207741	Downregulated	Significant before correction	Amine
1-Met-His	-0.412672	0.174932	-2.35904	0.0199983	0.246645	Downregulated	Significant before correction	Amine
Gly-Pro	-0.392596	0.168487	-2.33012	0.0216556	0.256402	Downregulated	Significant before correction	Amine
ADMA	-0.450714	0.195345	-2.30727	0.0229146	0.260874	Downregulated	Significant before correction	Amine
LPE (20:4)	-0.374745	0.165662	-2.2621	0.0254954	0.277191	Downregulated	Significant before correction	Lysophospholipid
LPS (16:0)	0.416941	0.184771	2.25653	0.0262207	0.277191	Upregulated	Significant before correction	Lysophospholipid
Homoserine	-0.456241	0.204902	-2.22663	0.0278169	0.283924	Downregulated	Significant before correction	Amine
Trimethyl-Lys	-0.433955	0.19783	-2.19357	0.0300596	0.296082	Downregulated	Significant before correction	Amine
5-HETrE/DGLA	-0.378673	0.173149	-2.18698	0.0310086	0.296082	Downregulated	Significant before correction	Oxylipin
Arg	-0.409525	0.193006	-2.12182	0.036136	0.313301	Downregulated	Significant before correction	Amine
LPS (18:0)	0.407327	0.191851	2.12314	0.0362741	0.313301	Upregulated	Significant before correction	Lysophospholipid
S1P (18:2)	-0.350148	0.165923	-2.1103	0.0369658	0.313301	Downregulated	Significant before correction	Lysophospholipid
Sum DiHETrEs	-0.373458	0.177122	-2.10849	0.0370838	0.313301	Downregulated	Significant before correction	Oxylipin
2,3-dinor-8-iso-PGF2alpha	0.412759	0.196505	2.1005	0.0381042	0.313301	Upregulated	Significant before correction	Oxylipin
LPE (14:0)	0.356385	0.173449	2.05469	0.0424731	0.334327	Upregulated	Significant before correction	Lysophospholipid
5-KETE/5-HETE	0.3466	0.169055	2.05022	0.0433079	0.334327	Upregulated	Significant before correction	Oxylipin
LPS (22:4)	0.416678	0.204516	2.03739	0.0440499	0.334327	Upregulated	Significant before correction	Lysophospholipid
11,12-DiHETrE	-0.346626	0.174494	-1.98646	0.0492309	0.364309	Downregulated	Significant before correction	Oxylipin
Sum BA	0.426831	0.217057	1.96645	0.0515618	0.372251	Upregulated	Not significant	Bile Acid
Mead.Acid	-0.358594	0.185958	-1.92836	0.0563048	0.396815	Downregulated	Not significant	Fatty acid
12,13-EpOME/LA	-0.343523	0.1832	-1.87512	0.0632689	0.435526	Downregulated	Not significant	Oxylipin
Sphingosine18.1	0.352851	0.190667	1.85061	0.0670774	0.451248	Upregulated	Not significant	Lysophospholipid
LPA (20:4)	-0.314217	0.172	-1.82685	0.0703192	0.462544	Downregulated	Not significant	Lysophospholipid
Arg/Lys	-0.337275	0.188498	-1.78928	0.076968	0.495272	Downregulated	Not significant	Amine
14,15-DiHETE	0.296307	0.170496	1.73792	0.0851598	0.536326	Upregulated	Not significant	Oxylipin
GABA	0.35343	0.208725	1.69328	0.0930742	0.569525	Upregulated	Not significant	Amine
LPI (18:2)	0.258851	0.154332	1.67723	0.0963996	0.569525	Upregulated	Not significant	Lysophospholipid
14,15-DiHETrE	-0.303656	0.182963	-1.65966	0.0996172	0.569525	Downregulated	Not significant	Oxylipin
Saccharopine	-0.33279	0.202037	-1.64718	0.102006	0.569525	Downregulated	Not significant	Amine
cLPA (16:1)	-0.330178	0.201391	-1.63949	0.103608	0.569525	Downregulated	Not significant	Lysophospholipid
LA	0.224278	0.137039	1.6366	0.104567	0.569525	Upregulated	Not significant	Fatty acid
Sum KETEs	0.332763	0.203902	1.63197	0.1054	0.569525	Upregulated	Not significant	Oxylipin
Glu/GABA	-0.318098	0.195127	-1.63021	0.105824	0.569525	Downregulated	Not significant	Amine
LPA (20:3)	-0.261537	0.161847	-1.61595	0.108832	0.575257	Downregulated	Not significant	Lysophospholipid
Asn	-0.279387	0.176104	-1.58649	0.115726	0.600519	Downregulated	Not significant	Amine
DHEA	0.184082	0.116702	1.57737	0.117669	0.600519	Upregulated	Not significant	Endocannabinoid
11,12-DiHETrE/11,12-EpETrE	-0.283825	0.18133	-1.56524	0.120248	0.603276	Downregulated	Not significant	Oxylipin
LPE (22:6)	-0.296318	0.191567	-1.54681	0.124924	0.610705	Downregulated	Not significant	Lysophospholipid
LPA (22:6)	-0.263718	0.171723	-1.53572	0.127701	0.610705	Downregulated	Not significant	Lysophospholipid
OA	-0.329681	0.214795	-1.53486	0.127918	0.610705	Downregulated	Not significant	Fatty acid
LPI (18:1)	0.299087	0.200542	1.49139	0.138815	0.652209	Upregulated	Not significant	Lysophospholipid
Met-SO	-0.287065	0.202416	-1.41819	0.158788	0.683402	Downregulated	Not significant	Amine
5-HETrE	-0.247301	0.17461	-1.41631	0.159748	0.683402	Downregulated	Not significant	Oxylipin
LPE (16:1)	-0.252665	0.178943	-1.41198	0.161008	0.683402	Downregulated	Not significant	Lysophospholipid
LPE (20:3)	-0.255265	0.181777	-1.40427	0.162952	0.683402	Downregulated	Not significant	Lysophospholipid
8,12-iso-iPF2alpha-VI	-0.276735	0.197534	-1.40094	0.163796	0.683402	Downregulated	Not significant	Oxylipin
LPA (22:4)	-0.285906	0.204674	-1.39689	0.165136	0.683402	Downregulated	Not significant	Lysophospholipid
delta-17,6-keto-PGF1alpha	0.260686	0.187269	1.39204	0.166947	0.683402	Upregulated	Not significant	Oxylipin
g-Glu-Ala	-0.264707	0.191466	-1.38253	0.169379	0.683402	Downregulated	Not significant	Amine
8,9-DiHETrE	-0.265281	0.192685	-1.37676	0.171082	0.683402	Downregulated	Not significant	Oxylipin
LPE (22:5)	0.239045	0.173486	1.37789	0.171125	0.683402	Upregulated	Not significant	Lysophospholipid
Cortisol	0.234419	0.170515	1.37477	0.172023	0.683402	Upregulated	Not significant	Steroid Hormone
DEA	0.243416	0.177365	1.3724	0.173159	0.683402	Upregulated	Not significant	Endocannabinoid
12,13-DiHOME/12,13-EpOME	0.164563	0.121083	1.3591	0.176554	0.68763	Upregulated	Not significant	Oxylipin
Met	-0.268167	0.19956	-1.34379	0.181601	0.696656	Downregulated	Not significant	Amine
Met-SO2	-0.224836	0.168779	-1.33213	0.185183	0.696656	Downregulated	Not significant	Amine
5,6-DiHETrE	-0.229919	0.172795	-1.33059	0.185932	0.696656	Downregulated	Not significant	Oxylipin
17,18-DiHETE	0.260678	0.198874	1.31077	0.192467	0.712128	Upregulated	Not significant	Oxylipin
5-HEPE/EPA	-0.163167	0.125526	-1.29987	0.196394	0.717686	Downregulated	Not significant	Oxylipin
Citrulline	-0.220906	0.171624	-1.28715	0.200501	0.717902	Downregulated	Not significant	Amine
Sum OG	-0.261633	0.203461	-1.28591	0.201304	0.717902	Downregulated	Not significant	Endocannabinoid
S1P (18:1)	-0.222378	0.176341	-1.26106	0.209739	0.738694	Downregulated	Not significant	Lysophospholipid
5-OH-Trp	-0.252146	0.200819	-1.25559	0.212125	0.738694	Downregulated	Not significant	Amine
LPE (18:2)	-0.217542	0.176338	-1.23366	0.219708	0.749964	Downregulated	Not significant	Lysophospholipid
LPG (14:0)	0.175122	0.142205	1.23147	0.220429	0.749964	Upregulated	Not significant	Lysophospholipid
LPG (16:0)	0.256186	0.211043	1.2139	0.227228	0.755092	Upregulated	Not significant	Lysophospholipid
DPA	-0.228674	0.189129	-1.20909	0.229237	0.755092	Downregulated	Not significant	Fatty acid
CA	-0.233167	0.193859	-1.20277	0.231374	0.755092	Downregulated	Not significant	Bile Acid
Sum DiHETEs	0.221588	0.185119	1.197	0.234231	0.755092	Upregulated	Not significant	Oxylipin
LPI (14:0)	0.207389	0.174133	1.19098	0.235849	0.755092	Upregulated	Not significant	Lysophospholipid
S-Methyl-Cys	-0.231333	0.194808	-1.18749	0.237242	0.755092	Downregulated	Not significant	Amine
PGF2alpha/AA	0.22959	0.195794	1.17261	0.243308	0.758435	Upregulated	Not significant	Oxylipin
5-KETE	0.211526	0.180332	1.17298	0.243417	0.758435	Upregulated	Not significant	Oxylipin
HomoCys	-0.170828	0.147959	-1.15456	0.25042	0.761351	Downregulated	Not significant	Amine
LPA (18:1)	-0.211247	0.183097	-1.15374	0.251028	0.761351	Downregulated	Not significant	Lysophospholipid
16-HDoHE/DHA	0.23696	0.207537	1.14177	0.255693	0.761351	Upregulated	Not significant	Oxylipin
w3FA/w6FA	0.135967	0.119155	1.14109	0.256047	0.761351	Upregulated	Not significant	Fatty acid
LCA	-0.217326	0.190674	-1.13978	0.257213	0.761351	Downregulated	Not significant	Bile Acid
Sum PBA	0.230121	0.204445	1.12559	0.262626	0.764244	Upregulated	Not significant	Bile Acid
Ornithine/Arg	0.228604	0.203056	1.12582	0.263354	0.764244	Upregulated	Not significant	Amine
15-HETrE	0.207115	0.186124	1.11278	0.268577	0.765865	Upregulated	Not significant	Oxylipin
8,12-iso-iPF2alpha-VI/AA	-0.208853	0.188335	-1.10894	0.269987	0.765865	Downregulated	Not significant	Oxylipin
13,14-dihydro-15-keto-PGF2alpha	-0.192872	0.175211	-1.1008	0.273855	0.765865	Downregulated	Not significant	Oxylipin
5-HETE	-0.203359	0.184926	-1.09968	0.274262	0.765865	Downregulated	Not significant	Oxylipin
S1P (16:1)	-0.160484	0.150866	-1.06375	0.289585	0.794243	Downregulated	Not significant	Lysophospholipid
LPE (18:1)	-0.161827	0.153543	-1.05395	0.294103	0.794243	Downregulated	Not significant	Lysophospholipid
15-HETE/AA	0.196904	0.187686	1.04911	0.296427	0.794243	Upregulated	Not significant	Oxylipin
TUDCA	0.219982	0.210112	1.04698	0.29748	0.794243	Upregulated	Not significant	Bile Acid
g-Glu-Gln	-0.207796	0.198726	-1.04564	0.297841	0.794243	Downregulated	Not significant	Amine
12-KETE	0.213193	0.208333	1.02333	0.308165	0.814435	Upregulated	Not significant	Oxylipin
TXB3/EPA	-0.166192	0.167178	-0.994102	0.322551	0.838051	Downregulated	Not significant	Oxylipin
5-HETE/AA	-0.188489	0.189832	-0.992926	0.322763	0.838051	Downregulated	Not significant	Oxylipin
LPE (22:4)	-0.152115	0.156108	-0.974418	0.331831	0.847563	Downregulated	Not significant	Lysophospholipid
LPI (16:1)	0.184214	0.190482	0.967094	0.335474	0.847563	Upregulated	Not significant	Lysophospholipid
13-HDoHE/DHA	0.193722	0.200489	0.966249	0.335782	0.847563	Upregulated	Not significant	Oxylipin
Asp	0.192207	0.19965	0.962719	0.338313	0.847563	Upregulated	Not significant	Amine
EPA	0.113063	0.118138	0.957042	0.340743	0.847563	Upregulated	Not significant	Fatty acid
16-HDoHE	0.157095	0.167338	0.93879	0.349975	0.863272	Upregulated	Not significant	Oxylipin
PAF 16(0)	-0.200888	0.217629	-0.923074	0.357813	0.874042	Downregulated	Not significant	PAF
Kyn/Trp	0.201451	0.219246	0.918836	0.360247	0.874042	Upregulated	Not significant	Amine
LPS (18:1)	-0.182984	0.200346	-0.913339	0.363521	0.874814	Downregulated	Not significant	Lysophospholipid
PGE1	0.187169	0.208246	0.898786	0.370934	0.885428	Upregulated	Not significant	Oxylipin
12-KETE/12-HETE	0.177648	0.201023	0.88372	0.378551	0.885428	Upregulated	Not significant	Oxylipin
cLPA (18:0)	0.165102	0.186842	0.883644	0.378715	0.885428	Upregulated	Not significant	Lysophospholipid
9-HODE	0.167755	0.19122	0.87729	0.382354	0.885428	Upregulated	Not significant	Oxylipin
HCA	0.16267	0.185786	0.875576	0.382888	0.885428	Upregulated	Not significant	Bile Acid
AABA	0.171888	0.200064	0.859166	0.39204	0.896687	Upregulated	Not significant	Amine
LPS (22:6)	0.128124	0.150044	0.853912	0.395046	0.896687	Upregulated	Not significant	Lysophospholipid
Anserine	0.176462	0.207927	0.848675	0.398265	0.896687	Upregulated	Not significant	Amine
Carnosine	-0.140911	0.166794	-0.844817	0.399874	0.896687	Downregulated	Not significant	Amine
19,20-EpDPE/DHA	0.169461	0.202076	0.838601	0.403293	0.897555	Upregulated	Not significant	Oxylipin
Clupanodonic.acid	0.132468	0.159789	0.829019	0.409028	0.89776	Upregulated	Not significant	Fatty acid
15-HEPE	0.149074	0.180039	0.828011	0.409451	0.89776	Upregulated	Not significant	Oxylipin
GCDCA	0.128624	0.159336	0.80725	0.421009	0.898929	Upregulated	Not significant	Bile Acid
LPA (16:1)	-0.129395	0.160321	-0.807099	0.421312	0.898929	Downregulated	Not significant	Lysophospholipid
LPA (18:2)	-0.136237	0.169333	-0.804548	0.422793	0.898929	Downregulated	Not significant	Lysophospholipid
19,20-EpDPE	0.175258	0.21877	0.801105	0.424621	0.898929	Upregulated	Not significant	Oxylipin
GLA	-0.150055	0.189289	-0.792732	0.429732	0.898929	Downregulated	Not significant	Fatty acid
Lys	-0.139599	0.176262	-0.791996	0.429953	0.898929	Downregulated	Not significant	Amine
Tau	-0.152741	0.193936	-0.787586	0.432428	0.898929	Downregulated	Not significant	Amine
delta-17,6-keto-PGF1alpha/EPA	0.137815	0.175526	0.785154	0.43428	0.898929	Upregulated	Not significant	Oxylipin
SDMA	-0.135518	0.174585	-0.77623	0.439322	0.900393	Downregulated	Not significant	Amine
FA (16:0)	-0.15745	0.204688	-0.769221	0.443614	0.900393	Downregulated	Not significant	Fatty acid
12,13-EpOME	-0.148903	0.195676	-0.760967	0.448309	0.900393	Downregulated	Not significant	Oxylipin
ETE	-0.151317	0.201349	-0.751519	0.454048	0.900393	Downregulated	Not significant	Fatty acid
2-aminoadipic acid	-0.127858	0.171686	-0.744722	0.457819	0.900393	Downregulated	Not significant	Amine
Pro	0.157756	0.212126	0.743692	0.458654	0.900393	Upregulated	Not significant	Amine
Ile	-0.158982	0.216244	-0.735197	0.46371	0.900393	Downregulated	Not significant	Amine
Sum iPs	0.117348	0.160469	0.73128	0.466046	0.900393	Upregulated	Not significant	Oxylipin
3-Methoxy-tyramine	0.158954	0.217479	0.730896	0.466892	0.900393	Upregulated	Not significant	Amine
13-HDoHE	0.125374	0.171915	0.729278	0.467472	0.900393	Upregulated	Not significant	Oxylipin
9-HEPE/EPA	-0.125546	0.174279	-0.720375	0.472878	0.900393	Downregulated	Not significant	Oxylipin
LPG (20:4)	-0.121574	0.171249	-0.709922	0.47911	0.900393	Downregulated	Not significant	Lysophospholipid
11-HETE/AA	0.131008	0.186404	0.702819	0.48354	0.900393	Upregulated	Not significant	Oxylipin
19,20-DiHDPA	0.140905	0.201124	0.700589	0.485044	0.900393	Upregulated	Not significant	Oxylipin
DGLA	0.141276	0.202655	0.697128	0.487304	0.900393	Upregulated	Not significant	Fatty acid
LPA (16:0)	-0.114578	0.166769	-0.687046	0.493451	0.900393	Downregulated	Not significant	Lysophospholipid
AA	-0.13902	0.203167	-0.684268	0.495331	0.900393	Downregulated	Not significant	Fatty acid
12,13-DiHOME	0.0807091	0.11886	0.679026	0.49869	0.900393	Upregulated	Not significant	Oxylipin
8-HDoHE/DHA	0.136611	0.203905	0.669978	0.504078	0.900393	Upregulated	Not significant	Oxylipin
Sum HETEs	-0.121767	0.18241	-0.667549	0.506001	0.900393	Downregulated	Not significant	Oxylipin
Gly-Gly	0.118644	0.177986	0.666591	0.506691	0.900393	Upregulated	Not significant	Amine
Sum HODEs	0.126464	0.190011	0.665559	0.507231	0.900393	Upregulated	Not significant	Oxylipin
5-aminolevulic acid	-0.122028	0.183603	-0.664632	0.507474	0.900393	Downregulated	Not significant	Amine
9-KODE	0.120737	0.186024	0.649042	0.51769	0.900393	Upregulated	Not significant	Oxylipin
PGA2	-0.120354	0.185558	-0.648608	0.517901	0.900393	Downregulated	Not significant	Oxylipin
Citrulline/Ornithine	-0.103683	0.160589	-0.645644	0.519997	0.900393	Downregulated	Not significant	Amine
5-iPF2alpha-VI	-0.111505	0.173934	-0.641077	0.522972	0.900393	Downregulated	Not significant	Oxylipin
PGE2/AA	0.127345	0.199281	0.639024	0.524188	0.900393	Upregulated	Not significant	Oxylipin
Kyn	-0.130176	0.20478	-0.635688	0.526291	0.900393	Downregulated	Not significant	Amine
cLPA (20:4)	-0.11937	0.18833	-0.633831	0.527605	0.900393	Downregulated	Not significant	Lysophospholipid
15-HETrE/DGLA	0.120777	0.193713	0.623486	0.534265	0.900393	Upregulated	Not significant	Oxylipin
FA (18:0)	-0.127624	0.205825	-0.620063	0.536573	0.900393	Downregulated	Not significant	Fatty acid
8-HDoHE	0.105719	0.170604	0.619675	0.536793	0.900393	Upregulated	Not significant	Oxylipin
LPE (20:5)	-0.113279	0.183574	-0.617076	0.538411	0.900393	Downregulated	Not significant	Lysophospholipid
LPG (22:4)	-0.120565	0.198033	-0.608815	0.543752	0.904217	Downregulated	Not significant	Lysophospholipid
18-HEPE	0.0965078	0.164531	0.586562	0.558849	0.918283	Upregulated	Not significant	Oxylipin
TXB1	0.100638	0.174751	0.575896	0.565914	0.918283	Upregulated	Not significant	Oxylipin
11beta-PGF2alpha/AA	0.0940073	0.163488	0.575011	0.566337	0.918283	Upregulated	Not significant	Oxylipin
Sum PGs	0.115948	0.206191	0.562334	0.575051	0.918283	Upregulated	Not significant	Oxylipin
Gln	-0.111943	0.199669	-0.560641	0.576108	0.918283	Downregulated	Not significant	Amine
Cystathionine	-0.0843038	0.151552	-0.556269	0.578993	0.918283	Downregulated	Not significant	Amine
20-HETE	-0.11389	0.205048	-0.555432	0.579752	0.918283	Downregulated	Not significant	Oxylipin
17-HDoHE/DHA	0.112983	0.203822	0.554322	0.580411	0.918283	Upregulated	Not significant	Oxylipin
PAF 18(2)	0.0983598	0.178451	0.551186	0.582482	0.918283	Upregulated	Not significant	PAF
Ser	-0.107893	0.195991	-0.550499	0.583234	0.918283	Downregulated	Not significant	Amine
Sum LG	0.0910161	0.167895	0.542102	0.588885	0.922274	Upregulated	Not significant	Endocannabinoid
AdA	-0.105431	0.196931	-0.535372	0.593399	0.924422	Downregulated	Not significant	Fatty acid
7-HDoHE	0.0903646	0.170173	0.531016	0.596502	0.924422	Upregulated	Not significant	Oxylipin
Leu	-0.108862	0.208393	-0.522389	0.602458	0.928789	Downregulated	Not significant	Amine
LPG (22:6)	0.0685368	0.132931	0.515583	0.607196	0.930022	Upregulated	Not significant	Lysophospholipid
11,12-EpETrE	-0.0826389	0.1646	-0.502057	0.616748	0.930022	Downregulated	Not significant	Oxylipin
LPI (22:6)	0.0950997	0.191125	0.49758	0.619796	0.930022	Upregulated	Not significant	Lysophospholipid
9-HpODE/LA	-0.0852908	0.171449	-0.497471	0.619877	0.930022	Downregulated	Not significant	Oxylipin
His	-0.0859746	0.173048	-0.496824	0.620401	0.930022	Downregulated	Not significant	Amine
7-HDoHE/DHA	0.0973747	0.197801	0.492286	0.623357	0.930022	Upregulated	Not significant	Oxylipin
Sum AG	0.0937017	0.191965	0.48812	0.626463	0.930022	Upregulated	Not significant	Endocannabinoid
18-HEPE/EPA	-0.0847883	0.176695	-0.479857	0.632319	0.930022	Downregulated	Not significant	Oxylipin
PGF1alpha	0.0759171	0.159149	0.47702	0.634194	0.930022	Upregulated	Not significant	Oxylipin
GCA	-0.0932435	0.19577	-0.476291	0.634677	0.930022	Downregulated	Not significant	Bile Acid
THDCA	-0.0679797	0.144095	-0.471768	0.637954	0.930219	Downregulated	Not significant	Bile Acid
9-HpODE	0.0759576	0.163929	0.463358	0.644055	0.932773	Upregulated	Not significant	Oxylipin
13,14-dihydro-15-keto-PGF2alpha/AA	-0.0903374	0.197112	-0.458305	0.647713	0.932773	Downregulated	Not significant	Oxylipin
BCAA	-0.0909647	0.201024	-0.452507	0.651781	0.932773	Downregulated	Not significant	Amine
Coriolic acid	0.0821096	0.188353	0.435935	0.663871	0.932773	Upregulated	Not significant	Oxylipin
17-HDoHE	0.0798983	0.183481	0.435459	0.664162	0.932773	Upregulated	Not significant	Oxylipin
20-HDoHE/DHA	0.0806512	0.188718	0.427362	0.669895	0.932773	Upregulated	Not significant	Oxylipin
8-iso-PGF3alpha/DGLA	0.0640934	0.1519	0.421944	0.673768	0.932773	Upregulated	Not significant	Oxylipin
10-HDoHE/DHA	-0.083185	0.197471	-0.421251	0.674438	0.932773	Downregulated	Not significant	Oxylipin
TXB3	-0.0708048	0.168329	-0.420632	0.674868	0.932773	Downregulated	Not significant	Oxylipin
12-HEPE	0.0736468	0.177506	0.414898	0.679134	0.932773	Upregulated	Not significant	Oxylipin
LPI (22:4)	-0.0723188	0.175214	-0.412746	0.680521	0.932773	Downregulated	Not significant	Lysophospholipid
9-KODE/9-HODE	-0.077043	0.188739	-0.408198	0.683948	0.932773	Downregulated	Not significant	Oxylipin
cLPA (18:2)	0.0720843	0.178231	0.404444	0.686686	0.932773	Upregulated	Not significant	Lysophospholipid
14-HDoHE/DHA	-0.0777153	0.193874	-0.400855	0.689371	0.932773	Downregulated	Not significant	Oxylipin
PGA2/AA	-0.0761624	0.190778	-0.399219	0.690467	0.932773	Downregulated	Not significant	Oxylipin
O-Acetyl-Ser	-0.0739457	0.185352	-0.398948	0.690604	0.932773	Downregulated	Not significant	Amine
Ala	-0.0790396	0.202686	-0.389961	0.697257	0.932773	Downregulated	Not significant	Amine
20-HDoHE	0.0736709	0.189016	0.38976	0.697508	0.932773	Upregulated	Not significant	Oxylipin
PGE1/DGLA	0.0784265	0.203141	0.386069	0.700246	0.932773	Upregulated	Not significant	Oxylipin
14-HDoHE	-0.0822244	0.214798	-0.382799	0.702731	0.932773	Downregulated	Not significant	Oxylipin
8-HETrE	0.0696498	0.189891	0.366789	0.7146	0.944294	Upregulated	Not significant	Oxylipin
LPG (18:1)	-0.0745964	0.210728	-0.353993	0.723973	0.946366	Downregulated	Not significant	Lysophospholipid
Gln/Glu	-0.0771472	0.219548	-0.351391	0.726006	0.946366	Downregulated	Not significant	Amine
11-HDoHE/DHA	0.0700173	0.200996	0.348352	0.728226	0.946366	Upregulated	Not significant	Oxylipin
cLPA (18:1)	-0.0593009	0.172664	-0.343447	0.731979	0.946366	Downregulated	Not significant	Lysophospholipid
PGF2alpha	0.0667723	0.199131	0.335318	0.738038	0.946366	Upregulated	Not significant	Oxylipin
O-PO3-EA	-0.0712006	0.213993	-0.332724	0.740009	0.946366	Downregulated	Not significant	Amine
Sum TXs	-0.0566814	0.170552	-0.332341	0.74031	0.946366	Downregulated	Not significant	Oxylipin
9-HEPE	0.053345	0.16143	0.330452	0.741746	0.946366	Upregulated	Not significant	Oxylipin
Glutathione	-0.0540113	0.177535	-0.30423	0.761455	0.954105	Downregulated	Not significant	Amine
AEA	0.0437307	0.143728	0.304261	0.761627	0.954105	Upregulated	Not significant	Endocannabinoid
15-HETE	0.0561622	0.194423	0.288867	0.773265	0.954105	Upregulated	Not significant	Oxylipin
Cystathionine/HomoCys	0.0464443	0.161128	0.288245	0.773622	0.954105	Upregulated	Not significant	Amine
beta-Ala	-0.0543848	0.193931	-0.280434	0.779637	0.954105	Downregulated	Not significant	Amine
12-HETE	-0.0553712	0.197942	-0.279735	0.780268	0.954105	Downregulated	Not significant	Oxylipin
Ornithine	-0.0523358	0.190534	-0.27468	0.784081	0.954105	Downregulated	Not significant	Amine
LPG (18:3)	0.0425716	0.155315	0.274099	0.784493	0.954105	Upregulated	Not significant	Lysophospholipid
9-HOTrE/ALA	-0.0503016	0.185361	-0.27137	0.786583	0.954105	Downregulated	Not significant	Oxylipin
10-HDoHE	-0.052964	0.198116	-0.267338	0.789778	0.954105	Downregulated	Not significant	Oxylipin
8-iso-PGF3alpha	0.0379128	0.142654	0.265768	0.790863	0.954105	Upregulated	Not significant	Oxylipin
LPE (18:3)	-0.0421575	0.159044	-0.265069	0.791449	0.954105	Downregulated	Not significant	Lysophospholipid
LPG (18:0)	0.0492434	0.190305	0.258761	0.79629	0.954105	Upregulated	Not significant	Lysophospholipid
11beta-PGF2alpha	0.0374477	0.148454	0.252251	0.80132	0.954105	Upregulated	Not significant	Oxylipin
TCA	-0.0437448	0.173594	-0.251995	0.801554	0.954105	Downregulated	Not significant	Bile Acid
9-HODE/9-HpODE	0.0490074	0.195218	0.251039	0.802263	0.954105	Upregulated	Not significant	Oxylipin
Cys/Cystathionine	0.0448917	0.181881	0.246819	0.805441	0.954105	Upregulated	Not significant	Amine
LPA (14:0)	0.0342241	0.138922	0.246354	0.805832	0.954105	Upregulated	Not significant	Lysophospholipid
Phe	-0.0455318	0.189477	-0.240303	0.81065	0.955986	Downregulated	Not significant	Amine
Sum SBA	0.0510635	0.218401	0.233806	0.815571	0.957972	Upregulated	Not significant	Bile Acid
Glu	0.0445134	0.212384	0.209589	0.834439	0.962983	Upregulated	Not significant	Amine
19,20-DiHDPA/19,20-EpDPE	-0.0428697	0.204865	-0.209258	0.834592	0.962983	Downregulated	Not significant	Oxylipin
Sum HDoHEs	-0.0426231	0.20506	-0.207857	0.835785	0.962983	Downregulated	Not significant	Oxylipin
11-HDoHE	0.0393139	0.194192	0.202448	0.839981	0.962983	Upregulated	Not significant	Oxylipin
5-iPF2alpha-VI/AA	-0.0360946	0.185949	-0.19411	0.846471	0.962983	Downregulated	Not significant	Oxylipin
PGF1alpha/DGLA	0.0329106	0.170944	0.192523	0.847676	0.962983	Upregulated	Not significant	Oxylipin
Sarcosine	-0.0379302	0.197877	-0.191685	0.848291	0.962983	Downregulated	Not significant	Amine
S1P (18:0)	0.0358005	0.192698	0.185785	0.85292	0.962983	Upregulated	Not significant	Lysophospholipid
3-Met-His	0.0377504	0.20682	0.182528	0.855501	0.962983	Upregulated	Not significant	Amine
LPA (18:0)	-0.032895	0.180319	-0.182427	0.85559	0.962983	Downregulated	Not significant	Lysophospholipid
15-HEPE/EPA	0.0321188	0.177132	0.181327	0.856418	0.962983	Upregulated	Not significant	Oxylipin
LPG (20:3)	0.0385575	0.216411	0.178168	0.858877	0.962983	Upregulated	Not significant	Lysophospholipid
Cys	-0.0261275	0.158296	-0.165055	0.86916	0.970835	Downregulated	Not significant	Amine
11,12-EpETrE/AA	0.0308475	0.202793	0.152113	0.879362	0.975422	Upregulated	Not significant	Oxylipin
ALA	0.0177896	0.124162	0.143277	0.886338	0.975422	Upregulated	Not significant	Fatty acid
20-HETE/AA	-0.0268881	0.190987	-0.140785	0.888353	0.975422	Downregulated	Not significant	Oxylipin
Sum HEPEs	0.0230331	0.167358	0.137628	0.890802	0.975422	Upregulated	Not significant	Oxylipin
PGE2	0.0298611	0.217665	0.137189	0.891154	0.975422	Upregulated	Not significant	Oxylipin
TXB2/AA	0.0226478	0.1719	0.13175	0.895417	0.975422	Upregulated	Not significant	Oxylipin
Val	-0.0226103	0.18531	-0.122013	0.903109	0.975422	Downregulated	Not significant	Amine
DHA	0.0186925	0.157893	0.118388	0.905992	0.975422	Upregulated	Not significant	Fatty acid
12-HHTrE	-0.018953	0.163788	-0.115717	0.908089	0.975422	Downregulated	Not significant	Oxylipin
LPG (16:1)	-0.0221238	0.192671	-0.114827	0.908798	0.975422	Downregulated	Not significant	Lysophospholipid
12-HEPE/EPA	-0.0208239	0.189215	-0.110054	0.912581	0.975422	Downregulated	Not significant	Oxylipin
12-HHTrE/AA	0.0179571	0.163619	0.10975	0.91281	0.975422	Upregulated	Not significant	Oxylipin
Arg/ADMA	-0.0193457	0.187582	-0.103132	0.918097	0.976059	Downregulated	Not significant	Amine
Gly	0.0170252	0.175627	0.0969399	0.922961	0.976059	Upregulated	Not significant	Amine
12-HETE/AA	0.0187506	0.194268	0.0965192	0.923299	0.976059	Upregulated	Not significant	Oxylipin
TXB1/DGLA	0.0139082	0.172446	0.0806521	0.935894	0.983692	Upregulated	Not significant	Oxylipin
11-HETE	0.0144696	0.18313	0.0790126	0.937166	0.983692	Upregulated	Not significant	Oxylipin
TLCA-3S	-0.0149327	0.201535	-0.0740948	0.94105	0.984278	Downregulated	Not significant	Bile Acid
8-HETrE/DGLA	-0.0127336	0.190853	-0.0667196	0.946926	0.985485	Downregulated	Not significant	Oxylipin
5-HEPE	0.011224	0.191746	0.0585355	0.953435	0.985485	Upregulated	Not significant	Oxylipin
Sum HETrEs	0.00944249	0.183576	0.0514363	0.95909	0.985485	Upregulated	Not significant	Oxylipin
LPG (18:2)	0.0082498	0.171161	0.0481989	0.961648	0.985485	Upregulated	Not significant	Lysophospholipid
9-HOTrE	-0.00789759	0.178354	-0.0442804	0.96477	0.985485	Downregulated	Not significant	Oxylipin
cLPA (14:0)	-0.00478702	0.148253	-0.0322894	0.974291	0.985485	Downregulated	Not significant	Lysophospholipid
EA	-0.00568197	0.176323	-0.0322248	0.974351	0.985485	Downregulated	Not significant	Amine
LPI (20:4)	-0.00548258	0.172798	-0.0317284	0.97474	0.985485	Downregulated	Not significant	Lysophospholipid
LPA (20:5)	0.00505753	0.162571	0.0311098	0.975241	0.985485	Upregulated	Not significant	Lysophospholipid
LPS (18:2)	0.00540209	0.175372	0.0308035	0.975497	0.985485	Upregulated	Not significant	Lysophospholipid
3-AIBA	-0.00383973	0.149993	-0.0255994	0.979618	0.986242	Downregulated	Not significant	Amine
LPA (22:5)	0.00350921	0.178443	0.0196658	0.984346	0.986242	Upregulated	Not significant	Lysophospholipid
TXB2	-0.00294239	0.170262	-0.0172816	0.986242	0.986242	Downregulated	Not significant	Oxylipin

## Sheet: Table S8
Table S8: Raw fold change values and corresponding linear mixed-effect model p-values of highlighted metabolites
Etiology-independent metabolic signatures of systemic inflammation								Metabolic markers of enhanced immune dysregulation in sepsis								Sepsis-specific metabolic dysregulation beyond inflammation
Metabolite	C-SSI FC	C_SSI p-value	C-S FC	C_S p-value	SSI-S FC	SSI_S p-value		Metabolite	C-SSI FC	C_SSI p-value	C-S FC	C_S p-value	SSI-S FC	SSI_S p-value		Metabolite	C-SSI FC	C_SSI p-value	C-S FC	C_S p-value	SSI-S FC	SSI_S p-value
Gly	0.9	0.0039492	0.87	0.0015106	0.96	0.92296		Cortisol	2.41	0.0062885	3.61	2.0526e-09	1.5	0.17202		LPE (16:0)	1.02	0.24789	1.2	1.8889e-05	1.17	0.004479
Gln	0.75	7.2418e-05	0.74	4.5579e-06	0.98	0.57611		LPS (18:0)	1.67	4.6607e-05	2.16	2.2959e-10	1.29	0.036274		LPE (18:0)	0.98	0.92321	1.13	0.0016971	1.15	0.0089408
Lys	0.9	0.013971	0.82	5.226e-05	0.91	0.42995		LPI (18:0)	1.11	0.045811	1.37	5.5238e-08	1.23	0.0064725		LPI (16:0)	1.07	0.32484	1.35	8.9704e-06	1.26	0.00098549
Ser	0.86	0.0022684	0.82	0.00031483	0.95	0.58323		PGE1	1.16	0.21461	1.52	0.0019932	1.31	0.42768		LPS (16:0)	1	0.8989	1.04	0.0019731	1.03	0.026221
His	0.86	0.0056806	0.85	0.0002789	0.99	0.6204		5-HT/Trp	1.22	0.04623	3.53	1.7823e-06	2.88	0.0012361		DHEA	1.02	0.71005	1.12	0.0006058	1.11	0.11767
Saccharopine	0.72	0.0018606	0.75	0.0015333	1.05	0.10201		Phe/Tyr	1.22	0.30388	1.29	1.5184e-08	1.05	0.0004318		Sum KETEs	1.18	0.51535	1.32	0.0056095	1.12	0.14701
Ornithine	0.81	0.00029195	0.79	8.8819e-05	0.98	0.78408		Trp	0.78	2.0105e-05	0.71	3.4127e-11	0.91	0.0083957		Citrulline	0.98	0.84429	0.83	7.299e-05	0.86	0.2005
BCAA	0.91	0.023484	0.9	0.0010572	0.99	0.65178		Thr	0.83	0.00095501	0.71	1.5413e-09	0.85	0.0055925		Homoserine	1.01	0.56101	0.89	0.0080334	0.88	0.027817
5,6-DiHETrE	0.58	0.015236	0.55	0.00083038	0.94	0.18593		Arg	0.79	0.06111	0.67	9.156e-07	0.84	0.036136		Trimethyl-Lys	1	0.48874	0.95	0.0029736	0.95	0.03006
8,9-DiHETrE	0.61	0.0087321	0.62	0.00025211	1.02	0.17108		Met	0.9	0.04236	0.81	2.4988e-06	0.9	0.1816		5-HT	0.8	0.34914	2.27	0.0014946	2.83	0.015204
11,12-DiHETrE	0.62	0.046377	0.58	0.0036048	0.93	0.049231		Tyr	0.87	0.28915	0.68	2.2626e-06	0.79	0.004087		Arg/Lys	0.89	0.80096	0.82	0.0024128	0.93	0.076968
5-HETE	0.77	0.023464	0.73	0.022557	0.95	0.27426		3-Methoxy-tyrosine	0.91	0.37489	0.75	4.3945e-05	0.82	0.010768		Putrescine	1.17	0.90351	1.69	0.008128	1.45	0.0016671
S1P (16:1)	0.77	0.17291	0.73	0.012206	0.95	0.28959		OH-Lys	0.86	0.0094594	0.76	1.6084e-08	0.88	0.0029776		Sphinganine18.0	0.92	0.63327	1.04	0.039278	1.13	0.0084047
S1P (18:1)	0.8	0.1263	0.79	0.0076709	0.98	0.20974		4-OH-Pro	0.86	0.0068759	0.74	4.0514e-09	0.86	0.0035451		Sphingosine18.1	0.93	0.8537	1	0.02194	1.08	0.067077
LPE (16:1)	0.78	0.21974	0.71	0.042831	0.92	0.16101		4-OH-Pro/Pro	0.88	0.12024	0.74	7.3099e-08	0.84	0.00018963		BCAA/AAA	1	0.22707	1.13	0.023564	1.13	0.0038189
LPE (18:2)	0.82	0.14706	0.83	0.0063655	1.01	0.21971		Sum OG	0.85	0.0029301	0.78	0.00061609	0.92	0.2013		Oleic acid	0.98	0.38532	0.95	0.020778	0.97	0.12792
LPE (20:3)	0.75	0.088873	0.74	0.001346	0.98	0.16295		S1P (18:2)	0.76	0.015521	0.7	8.6977e-06	0.92	0.036966		1-Met-His	0.99	0.53502	0.96	0.006658	0.97	0.019998
LPE (20:5)	0.88	0.14716	0.89	0.014725	1.02	0.53841		AAA	0.91	0.14582	0.78	1.9771e-06	0.85	0.0092794
LPE (22:4)	0.75	0.12473	0.68	0.00012747	0.91	0.33183
LPE (22:6)	0.83	0.060592	0.8	0.00012898	0.96	0.12492
PGE2	1.18	0.15481	1.34	0.0082617	1.14	0.87389
5-HETE/AA	0.77	0.0064588	0.79	0.003887	1.04	0.32276			Insignificant fold change (technical variation higher than fold change)
g-Glu-Gln	0.68	0.00030942	0.71	4.5095e-05	1.05	0.29784
cLPA (16:1)	0.82	0.0099418	0.8	0.00047459	0.97	0.10361
Gln/Glu	0.81	0.0061041	0.76	0.0014586	0.94	0.72601
Ile	0.9	0.023631	0.86	0.0001212	0.96	0.46371
Ala	0.93	0.12453	0.89	0.0084215	0.95	0.69726
cLPA (14:0)	0.81	0.010135	0.82	0.0078417	1.01	0.97429
Leu	0.92	0.061352	0.91	0.0018036	0.98	0.60246
Val	0.91	0.024882	0.92	0.0088328	1.01	0.90311

[truncated: 8 more sheets: Table S9, Table S10, Table S11, Table S12, Table S13, Table S14, Table S15, Table S16]
